# Supplementary material for: N-(2-Hy­droxy-1,1-dimethyl­eth­yl)­benzene­sulfonamide
Source: Acta Crystallogr Sect E Struct Rep Online. 2010 Oct 31;66(Pt 11):o3028. doi: 10.1107/S1600536810044144 (PMC3009078; doi:10.1107/S1600536810044144)
Supplement: Supplementary file 1 [file e-66-o3028-sup1.cif]

##############################################################################
###                                                                        ###
###        Electronic paper (Acta Crystallographica Section E)             ###
###                                                                        ###
##############################################################################
#                                                                            #
# This CIF contains the data in a paper accepted for publication in Acta     #
# Crystallographica Section E. It conforms to the requirements of Notes      #
# for Authors for Section E, and has been peer reviewed under the auspices   #
# of the IUCr Commission on Journals.                                        #
#                                                                            #
# Full details of the Crystallographic Information File format               #
# are given in the paper "The Crystallographic Information File (CIF):       #
# a New Standard Archive File for Crystallography" by S. R. Hall, F. H.      #
# Allen and I. D. Brown [Acta Cryst. (1991), A47, 655-685].                  #
#                                                                            #
# The current version of the core CIF dictionary is obtainable from          #
# ftp://ftp.iucr.org/pub/cif_core.dic. The current version number is 2.4.    #
#                                                                            #
# Software is freely available for graphical display of the structure(s) in  #
# this CIF.  For information consult the CIF home page http://www.iucr.org/  #
# cif/home.html                                                              #
#                                                                            #
# This file may be used for bona fide research purposes within the           #
# scientific community so long as proper attribution is given to the journal # 
# article from which it was obtained.                                        #
#                                                                            #
##############################################################################
                                             
data_global
_audit_creation_method     'PLATON <TABLE ACC> option'
_journal_date_recd_electronic     2010-10-26
_journal_date_accepted     2010-10-28
_journal_name_full     'Acta Crystallographica, Section E'
_journal_year     2010
_journal_volume     66
_journal_issue     11
_journal_page_first     o3028
_journal_page_last     o3028
_journal_paper_category     QO
_journal_coeditor_code     LH5159
_publ_contact_author_name
;
Mehmet Akkurt
;
_publ_contact_author_address
; Department of Physics
  Faculty of Arts and Sciences
  Erciyes University
  38039 Kayseri
  Turkey
;
_publ_contact_author_email     'akkurt@erciyes.edu.tr'
_publ_contact_author_fax     '+90-352-4374933'
_publ_contact_author_phone     '+90-352-4374901 extra 33106'
_publ_section_title
;
<i>N</i>-(2-Hydroxy-1,1-dimethylethyl)benzenesulfonamide
;
loop_
    _publ_author_name
    _publ_author_footnote
    _publ_author_address
    'Aziz-ur-Rehman'
                 'Additional corresponding author, e-mail: azizryk@hotmail.com.'
;
Department of Chemistry,
Government College University,
Lahore 54000,
Pakistan
;
    'Nadia Abbas' .
;
Department of Chemistry,
Government College University,
Lahore 54000,
Pakistan
;
    'Mehmet Akkurt' .
;
  Department of Physics,
  Faculty of Arts and Sciences,
  Erciyes University,
  38039 Kayseri,
  Turkey
;
    'Muhammad Athar Abbasi' .
;
Department of Chemistry,
Government College University,
Lahore 54000,
Pakistan
;
    'Shahzad Sharif' .
;
Department of Chemistry,
Government College University,
Lahore 54000,
Pakistan
;
    'Islam Ullah Khan' .
;
Department of Chemistry,
Government College University,
Lahore 54000,
Pakistan
;
data_I
_chemical_name_systematic
;
<i>N</i>-(2-Hydroxy-1,1-dimethylethyl)benzenesulfonamide
;
_chemical_name_common     ?
_chemical_formula_moiety     'C10 H15 N O3 S'
_chemical_formula_sum     'C10 H15 N O3 S'
_chemical_formula_structural     ?
_chemical_formula_iupac     'C10 H15 N O3 S'
_chemical_formula_weight     229.30
_chemical_melting_point     ?
_symmetry_cell_setting     monoclinic
_symmetry_space_group_name_H-M     'P 21/c'
_symmetry_space_group_name_Hall     '-P 2ybc'
loop_
    _symmetry_equiv_pos_site_id
    _symmetry_equiv_pos_as_xyz
    1 x,y,z
    2 -x,1/2+y,1/2-z
    3 -x,-y,-z
    4 x,1/2-y,1/2+z
_cell_length_a     12.4094(3)
_cell_length_b     9.0042(2)
_cell_length_c     10.4525(2)
_cell_angle_alpha     90
_cell_angle_beta     93.7310(10)
_cell_angle_gamma     90
_cell_volume     1165.45(4)
_cell_formula_units_Z     4
_cell_measurement_reflns_used     5041
_cell_measurement_theta_min     2.80
_cell_measurement_theta_max     28.16
_cell_measurement_temperature     296(2)
_cell_special_details
;
;
_exptl_crystal_description     'block'
_exptl_crystal_colour     'colourless'
_exptl_crystal_size_max     0.24
_exptl_crystal_size_mid     0.16
_exptl_crystal_size_min     0.07
_exptl_crystal_size_rad     ?
_exptl_crystal_density_diffrn     1.307
_exptl_crystal_density_meas     ?
_exptl_crystal_density_method     'Not Measured'
_exptl_crystal_F_000     488
_exptl_absorpt_coefficient_mu     0.265
_exptl_absorpt_correction_type     none
_exptl_absorpt_process_details     ?
_exptl_absorpt_correction_T_min     ?
_exptl_absorpt_correction_T_max     ?
_exptl_special_details
;
;
_diffrn_ambient_temperature     296(2)
_diffrn_radiation_type     'MoK\a'
_diffrn_radiation_wavelength     0.71073
_diffrn_radiation_source     'sealed tube'
_diffrn_radiation_monochromator     'graphite'
_diffrn_measurement_device_type     'Bruker APEXII CCD'
_diffrn_measurement_method     '\f and \w scans'
_diffrn_detector_area_resol_mean     ?
_diffrn_reflns_number     10723
_diffrn_reflns_av_R_equivalents     0.0244
_diffrn_reflns_av_sigmaI/netI     0.0231
_diffrn_reflns_theta_min     3.35
_diffrn_reflns_theta_max     28.30
_diffrn_reflns_theta_full     28.30
_diffrn_measured_fraction_theta_max     0.987
_diffrn_measured_fraction_theta_full     0.987
_diffrn_reflns_limit_h_min     -16
_diffrn_reflns_limit_h_max     16
_diffrn_reflns_limit_k_min     -12
_diffrn_reflns_limit_k_max     10
_diffrn_reflns_limit_l_min     -13
_diffrn_reflns_limit_l_max     11
_diffrn_reflns_reduction_process
;
;
_diffrn_standards_number     0
_diffrn_standards_interval_count     ?
_diffrn_standards_decay_%     ?
_refine_special_details
;
Refinement on <i>F</i>^2^ for ALL reflections except those flagged by the user
for potential systematic errors. Weighted <i>R</i>-factors <i>wR</i> and all
goodnesses of fit <i>S</i> are based on <i>F</i>^2^, conventional
<i>R</i>-factors <i>R</i> are based on <i>F</i>, with <i>F</i> set to zero for
negative <i>F</i>^2^. The observed criterion of <i>F</i>^2^ > \s(<i>F</i>^2^)
is used only for calculating -<i>R</i>-factor-obs <i>etc</i>. and is not
relevant to the choice of reflections for refinement. <i>R</i>-factors based
on <i>F</i>^2^ are statistically about twice as large as those based on
<i>F</i>, and <i>R</i>-factors based on ALL data will be even larger.
;
_reflns_number_total     2857
_reflns_number_gt     2331
_reflns_threshold_expression     I>2\s(I)
_refine_ls_structure_factor_coef     Fsqd
_refine_ls_matrix_type     full
_refine_ls_R_factor_all     0.0501
_refine_ls_R_factor_gt     0.0393
_refine_ls_wR_factor_gt     0.1099
_refine_ls_wR_factor_ref     0.1190
_refine_ls_goodness_of_fit_ref     1.039
_refine_ls_restrained_S_all     1.052
_refine_ls_number_reflns     2857
_refine_ls_number_parameters     176
_refine_ls_number_restraints     8
_refine_ls_number_constraints     ?
_refine_ls_hydrogen_treatment     constr
_refine_ls_weighting_scheme     calc
_refine_ls_weighting_details
         'calc w=1/[\s^2^(Fo^2^)+(0.0674P)^2^+0.1878P] where P=(Fo^2^+2Fc^2^)/3'
_atom_sites_solution_hydrogens     geom
_atom_sites_solution_primary     direct
_atom_sites_solution_secondary     difmap
_refine_ls_shift/su_max     0.001
_refine_ls_shift/su_mean     0.000
_refine_diff_density_max     0.308
_refine_diff_density_min     -0.335
_refine_ls_extinction_method     'none'
_refine_ls_abs_structure_details     ?
_refine_ls_abs_structure_Flack     .
loop_
    _atom_type_symbol
    _atom_type_description
    _atom_type_scat_dispersion_real
    _atom_type_scat_dispersion_imag
    _atom_type_scat_source
    S S 0.1246 0.1234 'International Tables Vol C Tables 4.2.6.8 and 6.1.1.4'
    O O 0.0106 0.0060 'International Tables Vol C Tables 4.2.6.8 and 6.1.1.4'
    N N 0.0061 0.0033 'International Tables Vol C Tables 4.2.6.8 and 6.1.1.4'
    H H 0.0000 0.0000 'International Tables Vol C Tables 4.2.6.8 and 6.1.1.4'
    C C 0.0033 0.0016 'International Tables Vol C Tables 4.2.6.8 and 6.1.1.4'
_computing_data_collection     'APEX2 (Bruker, 2007)'
_computing_cell_refinement     'SAINT (Bruker, 2007)'
_computing_data_reduction     'SAINT (Bruker, 2007)'
_computing_structure_solution     'SHELXS97 (Sheldrick, 2008)'
_computing_structure_refinement     'SHELXL97 (Sheldrick, 2008)'
_computing_molecular_graphics     'PLATON (Spek, 2009)'
_computing_publication_material
                                'WinGX (Farrugia, 1999) and PLATON (Spek, 2009)'
loop_
    _atom_site_type_symbol
    _atom_site_label
    _atom_site_fract_x
    _atom_site_fract_y
    _atom_site_fract_z
    _atom_site_U_iso_or_equiv
    _atom_site_thermal_displace_type
    _atom_site_calc_flag
    _atom_site_refinement_flags
    _atom_site_occupancy
    S S1 0.81238(3) 0.43637(4) 0.53924(3) 0.04530(10)
                                                    Uani . . 1.000
    O O1 0.76229(12) 0.56081(15) 0.47567(14) 0.0735(5) Uani . . 1.000
    O O2 0.88776(11) 0.34876(16) 0.47376(13) 0.0715(5) Uani . . 1.000
    O O3B 0.9863(5) 0.7719(10) 0.7102(11) 0.0594(14) Uani . . 0.570(3)
    N N1 0.87618(9) 0.48927(13) 0.66870(11) 0.0397(3) Uani . . 1.000
    C C1 0.60374(15) 0.3406(3) 0.5338(2) 0.0764(7) Uani . . 1.000
    C C2 0.52364(17) 0.2428(3) 0.5643(3) 0.1035(10) Uani . . 1.000
    C C3 0.54859(17) 0.1204(3) 0.6369(3) 0.0838(8) Uani . . 1.000
    C C4 0.65240(17) 0.0938(2) 0.6815(2) 0.0694(7) Uani . . 1.000
    C C5 0.73310(14) 0.1902(2) 0.65250(18) 0.0581(5) Uani . . 1.000
    C C6 0.70811(11) 0.31395(16) 0.57831(14) 0.0437(4) Uani . . 1.000
    C C7 0.83869(12) 0.59545(16) 0.76557(14) 0.0444(4) Uani . . 1.000
    C C8B 0.7250(3) 0.5962(4) 0.7901(4) 0.0746(13) Uani . . 0.570(3)
    C C9B 0.9096(4) 0.5645(4) 0.8934(3) 0.0733(13) Uani . . 0.570(3)
    C C10B 0.8755(2) 0.7543(3) 0.7249(3) 0.0519(9) Uani . . 0.570(3)
    O O3A 0.9831(10) 0.7515(14) 0.7318(14) 0.085(3) Uani . . 0.430(3)
    C C8A 0.7815(4) 0.4982(5) 0.8656(4) 0.0567(11) Uani . . 0.430(3)
    C C9A 0.7497(4) 0.7001(5) 0.7058(4) 0.0597(12) Uani . . 0.430(3)
    C C10A 0.9310(3) 0.6663(4) 0.8205(3) 0.0494(11) Uani . . 0.430(3)
    H H3B 1.00300 0.72570 0.64690 0.0890 Uiso calc . 0.570(3)
    H H4 0.66860 0.01040 0.73160 0.0830 Uiso calc R 1.000
    H H5 0.80410 0.17220 0.68260 0.0700 Uiso calc R 1.000
    H H8B1 0.68280 0.61690 0.71190 0.1120 Uiso calc . 0.570(3)
    H H8B2 0.71190 0.67140 0.85230 0.1120 Uiso calc . 0.570(3)
    H H8B3 0.70510 0.50100 0.82230 0.1120 Uiso calc . 0.570(3)
    H H9B1 0.98460 0.56600 0.87620 0.1100 Uiso calc . 0.570(3)
    H H10C 0.83670 0.77980 0.64430 0.0620 Uiso calc . 0.570(3)
    H H10D 0.85420 0.82490 0.78860 0.0620 Uiso calc . 0.570(3)
    H H9B2 0.89140 0.46890 0.92650 0.1100 Uiso calc . 0.570(3)
    H H9B3 0.89580 0.63970 0.95540 0.1100 Uiso calc . 0.570(3)
    H H1 0.58690 0.42360 0.48350 0.0920 Uiso calc R 1.000
    H H1A 0.93950 0.45220 0.68430 0.0480 Uiso calc R 1.000
    H H2 0.45240 0.26060 0.53530 0.1240 Uiso calc R 1.000
    H H3 0.49430 0.05440 0.65610 0.1010 Uiso calc R 1.000
    H H8A1 0.71950 0.45040 0.82410 0.0850 Uiso calc . 0.430(3)
    H H8A2 0.75910 0.56040 0.93360 0.0850 Uiso calc . 0.430(3)
    H H8A3 0.83100 0.42430 0.90030 0.0850 Uiso calc . 0.430(3)
    H H3A 0.99830 0.69890 0.67140 0.1280 Uiso calc . 0.430(3)
    H H9A1 0.68990 0.64200 0.67100 0.0890 Uiso calc . 0.430(3)
    H H9A2 0.77850 0.75770 0.63860 0.0890 Uiso calc . 0.430(3)
    H H9A3 0.72560 0.76540 0.77070 0.0890 Uiso calc . 0.430(3)
    H H10A 0.91060 0.72980 0.88990 0.0590 Uiso calc . 0.430(3)
    H H10B 0.98080 0.59190 0.85660 0.0590 Uiso calc . 0.430(3)
loop_
    _atom_site_aniso_label
    _atom_site_aniso_U_11
    _atom_site_aniso_U_22
    _atom_site_aniso_U_33
    _atom_site_aniso_U_12
    _atom_site_aniso_U_13
    _atom_site_aniso_U_23
    S1 0.0485(2) 0.0503(2) 0.0378(2) -0.0069(2) 0.0083(2) 0.00110(10)
    O1 0.0798(9) 0.0732(9) 0.0657(8) -0.0128(7) -0.0080(7) 0.0318(7)
    O2 0.0709(8) 0.0829(9) 0.0644(8) -0.0190(7) 0.0321(6) -0.0308(7)
    O3B 0.053(2) 0.0512(19) 0.077(3) -0.0173(17) 0.0263(17) -0.0205(18)
    N1 0.0355(6) 0.0386(6) 0.0455(6) 0.0017(4) 0.0061(5) -0.0065(5)
    C1 0.0514(9) 0.0801(13) 0.0952(15) -0.0080(9) -0.0131(9) 0.0279(12)
    C2 0.0492(11) 0.116(2) 0.142(2) -0.0234(12) -0.0186(12) 0.0368(19)
    C3 0.0632(12) 0.0812(14) 0.1073(17) -0.0282(11) 0.0084(11) 0.0083(13)
    C4 0.0739(12) 0.0561(10) 0.0788(13) -0.0114(9) 0.0095(10) 0.0117(9)
    C5 0.0491(8) 0.0577(9) 0.0672(10) -0.0033(7) 0.0012(7) 0.0100(8)
    C6 0.0440(7) 0.0453(7) 0.0417(7) -0.0050(6) 0.0026(6) -0.0020(6)
    C7 0.0521(8) 0.0413(7) 0.0414(7) 0.0049(6) 0.0152(6) -0.0027(6)
    C8B 0.0581(18) 0.078(2) 0.092(3) -0.0108(17) 0.0389(18) -0.029(2)
    C9B 0.102(3) 0.076(2) 0.0411(15) -0.0045(19) -0.0006(16) -0.0051(15)
    C10B 0.0560(17) 0.0421(14) 0.0591(16) -0.0018(12) 0.0151(12) -0.0096(12)
    O3A 0.100(5) 0.080(5) 0.080(5) -0.055(4) 0.040(3) -0.042(4)
    C8A 0.070(2) 0.053(2) 0.0499(19) -0.0027(18) 0.0259(18) 0.0017(17)
    C9A 0.068(2) 0.055(2) 0.056(2) 0.0252(19) 0.0035(18) -0.0043(17)
    C10A 0.0512(19) 0.056(2) 0.0415(18) -0.0101(15) 0.0059(14) -0.0122(16)
_geom_special_details
;
Bond distances, angles <i>etc</i>. have been calculated using the rounded
fractional coordinates. All su's are estimated from the variances of the
(full) variance-covariance matrix. The cell e.s.d.'s are taken into account in
the estimation of distances, angles and torsion angles
;
loop_
    _geom_bond_atom_site_label_1
    _geom_bond_atom_site_label_2
    _geom_bond_site_symmetry_1
    _geom_bond_site_symmetry_2
    _geom_bond_distance
    _geom_bond_publ_flag
    S1 O1 . . 1.4247(14) no
    S1 O2 . . 1.4315(14) no
    S1 N1 . . 1.5954(12) no
    S1 C6 . . 1.7677(14) no
    O3A C10A . . 1.394(14) no
    O3B C10B . . 1.402(7) no
    O3A H3A . . 0.8200 no
    O3B H3B . . 0.8200 no
    N1 C7 . . 1.4890(19) no
    N1 H1A . . 0.8600 no
    C1 C6 . . 1.369(2) no
    C1 C2 . . 1.381(3) no
    C2 C3 . . 1.362(4) no
    C3 C4 . . 1.362(3) no
    C4 C5 . . 1.374(3) no
    C5 C6 . . 1.381(2) no
    C7 C9A . . 1.552(5) no
    C7 C10B . . 1.569(3) no
    C7 C8A . . 1.569(5) no
    C7 C8B . . 1.450(4) no
    C7 C10A . . 1.401(4) no
    C7 C9B . . 1.576(4) no
    C1 H1 . . 0.9300 no
    C2 H2 . . 0.9300 no
    C3 H3 . . 0.9300 no
    C4 H4 . . 0.9300 no
    C5 H5 . . 0.9300 no
    C8A H8A2 . . 0.9600 no
    C8A H8A1 . . 0.9600 no
    C8A H8A3 . . 0.9600 no
    C8B H8B1 . . 0.9600 no
    C8B H8B2 . . 0.9600 no
    C8B H8B3 . . 0.9600 no
    C9A H9A3 . . 0.9600 no
    C9A H9A1 . . 0.9600 no
    C9A H9A2 . . 0.9600 no
    C9B H9B1 . . 0.9600 no
    C9B H9B2 . . 0.9600 no
    C9B H9B3 . . 0.9600 no
    C10A H10B . . 0.9700 no
    C10A H10A . . 0.9700 no
    C10B H10D . . 0.9700 no
    C10B H10C . . 0.9700 no
loop_
    _geom_contact_atom_site_label_1
    _geom_contact_atom_site_label_2
    _geom_contact_distance
    _geom_contact_site_symmetry_1
    _geom_contact_site_symmetry_2
    _geom_contact_publ_flag
    S1 H8B1 2.9800 . . no
    S1 H9A1 2.8100 . . no
    S1 H9A2 3.1100 . . no
    O1 C8B 3.364(4) . . no
    O1 C10B 3.364(3) . . no
    O1 C9A 2.726(4) . . no
    O2 O3B 2.777(10) . 3_766 no
    O2 O3A 2.907(14) . 3_766 no
    O3A N1 2.912(13) . 2_756 no
    O3A N1 2.767(13) . . no
    O3A O2 2.907(14) . 3_766 no
    O3B N1 2.908(9) . . no
    O3B O2 2.777(10) . 3_766 no
    O3B N1 2.840(9) . 2_756 no
    O3B C9B 3.157(10) . 2_756 no
    O1 H1 2.5100 . . no
    O1 H8B1 2.7600 . . no
    O1 H9A3 2.6700 . 4_564 no
    O1 H4 2.8100 . 4_554 no
    O1 H8B2 2.7900 . 4_564 no
    O1 H10A 2.8200 . 4_564 no
    O1 H9A1 2.4000 . . no
    O1 H10C 2.7600 . . no
    O1 H10D 2.5400 . 4_564 no
    O1 H9A2 2.4600 . . no
    O2 H8A3 2.6600 . 4_554 no
    O2 H9B2 2.9000 . 4_554 no
    O2 H3A 2.1800 . 3_766 no
    O2 H3B 2.0200 . 3_766 no
    O3A H5 2.8200 . 2_756 no
    O3A H9A2 2.6600 . . no
    O3A H1A 2.2000 . 2_756 no
    O3A H1A 2.7900 . . no
    O3B H9B1 2.5400 . . no
    O3B H1A 2.1400 . 2_756 no
    O3B H5 2.9100 . 2_756 no
    O3B H9B2 2.7900 . 2_756 no
    O3B H9B1 2.8300 . 2_756 no
    N1 O3A 2.912(13) . 2_746 no
    N1 O3B 2.908(9) . . no
    N1 O3B 2.840(9) . 2_746 no
    N1 O3A 2.767(13) . . no
    N1 H3A 2.4200 . . no
    N1 H3B 2.6700 . . no
    C3 C8B 3.535(4) . 2_646 no
    C5 C8A 3.583(5) . . no
    C5 C8A 3.531(5) . 4_554 no
    C6 C8B 3.368(4) . . no
    C6 C8A 3.499(5) . . no
    C8A C5 3.531(5) . 4_555 no
    C8A C6 3.499(5) . . no
    C8A C5 3.583(5) . . no
    C8B C6 3.368(4) . . no
    C8B O1 3.364(4) . . no
    C8B C3 3.535(4) . 2_656 no
    C9A O1 2.726(4) . . no
    C9B O3B 3.157(10) . 2_746 no
    C9B C9B 3.271(6) . 3_767 no
    C10B O1 3.364(3) . . no
    C5 H8A1 2.9600 . . no
    C6 H8B1 3.0900 . . no
    C6 H8B3 3.0600 . . no
    C6 H8A1 2.8400 . . no
    C8B H3 2.8400 . 2_656 no
    C9A H4 2.9900 . 1_565 no
    C9B H9B2 3.0200 . 3_767 no
    C9B H9B1 2.9100 . 3_767 no
    C10A H1A 3.0400 . 2_756 no
    C10B H1A 3.0100 . 2_756 no
    C10B H9B3 3.0000 . 4_564 no
    H1 O1 2.5100 . . no
    H8A1 C5 2.9600 . . no
    H8A1 H9A1 2.3700 . . no
    H8A1 C6 2.8400 . . no
    H1A H3A 2.3400 . . no
    H1A H9B1 2.2900 . . no
    H1A H10B 2.2300 . . no
    H1A O3B 2.1400 . 2_746 no
    H1A C10B 3.0100 . 2_746 no
    H1A O3A 2.2000 . 2_746 no
    H1A C10A 3.0400 . 2_746 no
    H1A O3A 2.7900 . . no
    H2 H8B2 2.5500 . 2_646 no
    H8A2 H9A3 2.5300 . . no
    H8A2 H10A 2.4900 . . no
    H3 C8B 2.8400 . 2_646 no
    H3 H8B3 2.5500 . 2_646 no
    H8A3 H10B 2.4600 . . no
    H8A3 O2 2.6600 . 4_555 no
    H3A N1 2.4200 . . no
    H3A H1A 2.3400 . . no
    H3A O2 2.1800 . 3_766 no
    H3B O2 2.0200 . 3_766 no
    H3B N1 2.6700 . . no
    H4 C9A 2.9900 . 1_545 no
    H4 H9A3 2.3400 . 1_545 no
    H4 O1 2.8100 . 4_555 no
    H9A1 S1 2.8100 . . no
    H9A1 O1 2.4000 . . no
    H9A1 H8A1 2.3700 . . no
    H5 O3B 2.9100 . 2_746 no
    H5 O3A 2.8200 . 2_746 no
    H9A2 S1 3.1100 . . no
    H9A2 O1 2.4600 . . no
    H9A2 O3A 2.6600 . . no
    H9A3 H4 2.3400 . 1_565 no
    H9A3 H8A2 2.5300 . . no
    H9A3 O1 2.6700 . 4_565 no
    H9A3 H10A 2.5600 . . no
    H8B1 C6 3.0900 . . no
    H8B1 H10C 2.5400 . . no
    H8B1 S1 2.9800 . . no
    H8B1 O1 2.7600 . . no
    H8B2 H9B3 2.4800 . . no
    H8B2 H10D 2.3700 . . no
    H8B2 H2 2.5500 . 2_656 no
    H8B2 O1 2.7900 . 4_565 no
    H8B3 C6 3.0600 . . no
    H8B3 H3 2.5500 . 2_656 no
    H8B3 H9B2 2.5100 . . no
    H9B1 H1A 2.2900 . . no
    H9B1 O3B 2.5400 . . no
    H9B1 H9B2 2.5100 . 3_767 no
    H9B1 O3B 2.8300 . 2_746 no
    H9B1 C9B 2.9100 . 3_767 no
    H10A H8A2 2.4900 . . no
    H10A H9A3 2.5600 . . no
    H10A O1 2.8200 . 4_565 no
    H10B H1A 2.2300 . . no
    H10B H8A3 2.4600 . . no
    H10C H9B3 2.2700 . 4_564 no
    H10C O1 2.7600 . . no
    H10C H8B1 2.5400 . . no
    H10D O1 2.5400 . 4_565 no
    H10D H8B2 2.3700 . . no
    H10D H9B3 2.4400 . . no
    H9B2 O3B 2.7900 . 2_746 no
    H9B2 H8B3 2.5100 . . no
    H9B2 C9B 3.0200 . 3_767 no
    H9B2 H9B1 2.5100 . 3_767 no
    H9B2 O2 2.9000 . 4_555 no
    H9B3 H8B2 2.4800 . . no
    H9B3 H10D 2.4400 . . no
    H9B3 C10B 3.0000 . 4_565 no
    H9B3 H10C 2.2700 . 4_565 no
loop_
    _geom_angle_atom_site_label_1
    _geom_angle_atom_site_label_2
    _geom_angle_atom_site_label_3
    _geom_angle_site_symmetry_1
    _geom_angle_site_symmetry_2
    _geom_angle_site_symmetry_3
    _geom_angle
    _geom_angle_publ_flag
    O1 S1 O2 . . . 119.29(8) no
    O1 S1 N1 . . . 109.76(7) no
    O1 S1 C6 . . . 107.13(8) no
    O2 S1 N1 . . . 105.45(7) no
    O2 S1 C6 . . . 106.13(8) no
    N1 S1 C6 . . . 108.70(7) no
    C10A O3A H3A . . . 109.00 no
    C10B O3B H3B . . . 109.00 no
    S1 N1 C7 . . . 127.50(10) no
    S1 N1 H1A . . . 116.00 no
    C7 N1 H1A . . . 116.00 no
    C2 C1 C6 . . . 119.3(2) no
    C1 C2 C3 . . . 120.2(2) no
    C2 C3 C4 . . . 120.6(2) no
    C3 C4 C5 . . . 120.0(2) no
    C4 C5 C6 . . . 119.56(16) no
    S1 C6 C1 . . . 120.19(14) no
    S1 C6 C5 . . . 119.46(11) no
    C1 C6 C5 . . . 120.35(16) no
    N1 C7 C10B . . . 106.97(15) no
    N1 C7 C10A . . . 106.72(18) no
    N1 C7 C8A . . . 105.65(19) no
    N1 C7 C9A . . . 111.21(19) no
    C9B C7 C10B . . . 103.6(2) no
    C8A C7 C9A . . . 105.5(3) no
    C8A C7 C10A . . . 112.0(2) no
    C9A C7 C10A . . . 115.5(2) no
    N1 C7 C8B . . . 118.28(19) no
    C8B C7 C9B . . . 110.3(3) no
    C8B C7 C10B . . . 110.33(19) no
    N1 C7 C9B . . . 106.32(17) no
    O3A C10A C7 . . . 112.3(6) no
    O3B C10B C7 . . . 116.0(4) no
    C2 C1 H1 . . . 120.00 no
    C6 C1 H1 . . . 120.00 no
    C3 C2 H2 . . . 120.00 no
    C1 C2 H2 . . . 120.00 no
    C2 C3 H3 . . . 120.00 no
    C4 C3 H3 . . . 120.00 no
    C5 C4 H4 . . . 120.00 no
    C3 C4 H4 . . . 120.00 no
    C4 C5 H5 . . . 120.00 no
    C6 C5 H5 . . . 120.00 no
    H8A1 C8A H8A3 . . . 110.00 no
    H8A2 C8A H8A3 . . . 109.00 no
    C7 C8A H8A1 . . . 109.00 no
    C7 C8A H8A2 . . . 109.00 no
    C7 C8A H8A3 . . . 109.00 no
    H8A1 C8A H8A2 . . . 110.00 no
    C7 C8B H8B1 . . . 109.00 no
    C7 C8B H8B2 . . . 109.00 no
    H8B1 C8B H8B3 . . . 109.00 no
    C7 C8B H8B3 . . . 109.00 no
    H8B1 C8B H8B2 . . . 109.00 no
    H8B2 C8B H8B3 . . . 110.00 no
    C7 C9A H9A1 . . . 110.00 no
    H9A2 C9A H9A3 . . . 110.00 no
    C7 C9A H9A3 . . . 109.00 no
    H9A1 C9A H9A2 . . . 109.00 no
    C7 C9A H9A2 . . . 109.00 no
    H9A1 C9A H9A3 . . . 109.00 no
    C7 C9B H9B2 . . . 109.00 no
    C7 C9B H9B3 . . . 109.00 no
    C7 C9B H9B1 . . . 109.00 no
    H9B1 C9B H9B3 . . . 110.00 no
    H9B2 C9B H9B3 . . . 109.00 no
    H9B1 C9B H9B2 . . . 110.00 no
    C7 C10A H10A . . . 109.00 no
    C7 C10A H10B . . . 109.00 no
    H10A C10A H10B . . . 108.00 no
    O3A C10A H10A . . . 109.00 no
    O3A C10A H10B . . . 109.00 no
    O3B C10B H10D . . . 108.00 no
    H10C C10B H10D . . . 107.00 no
    C7 C10B H10C . . . 108.00 no
    C7 C10B H10D . . . 108.00 no
    O3B C10B H10C . . . 108.00 no
loop_
    _geom_torsion_atom_site_label_1
    _geom_torsion_atom_site_label_2
    _geom_torsion_atom_site_label_3
    _geom_torsion_atom_site_label_4
    _geom_torsion_site_symmetry_1
    _geom_torsion_site_symmetry_2
    _geom_torsion_site_symmetry_3
    _geom_torsion_site_symmetry_4
    _geom_torsion
    _geom_torsion_publ_flag
    O1 S1 N1 C7 . . . . 43.70(14) no
    O2 S1 N1 C7 . . . . 173.39(12) no
    C6 S1 N1 C7 . . . . -73.17(13) no
    N1 S1 C6 C1 . . . . 126.00(15) no
    O1 S1 C6 C1 . . . . 7.45(17) no
    O2 S1 C6 C1 . . . . -121.01(15) no
    N1 S1 C6 C5 . . . . -54.93(15) no
    O1 S1 C6 C5 . . . . -173.48(13) no
    O2 S1 C6 C5 . . . . 58.06(15) no
    S1 N1 C7 C9B . . . . 159.68(18) no
    S1 N1 C7 C8B . . . . 35.1(2) no
    S1 N1 C7 C10B . . . . -90.15(16) no
    C2 C1 C6 C5 . . . . 0.3(3) no
    C2 C1 C6 S1 . . . . 179.33(19) no
    C6 C1 C2 C3 . . . . -0.6(4) no
    C1 C2 C3 C4 . . . . 0.8(4) no
    C2 C3 C4 C5 . . . . -0.5(4) no
    C3 C4 C5 C6 . . . . 0.2(3) no
    C4 C5 C6 C1 . . . . 0.0(3) no
    C4 C5 C6 S1 . . . . -179.10(14) no
    N1 C7 C10B O3B . . . . -56.0(6) no
    C8B C7 C10B O3B . . . . 174.2(6) no
    C9B C7 C10B O3B . . . . 56.1(6) no
loop_
    _geom_hbond_atom_site_label_D
    _geom_hbond_atom_site_label_H
    _geom_hbond_atom_site_label_A
    _geom_hbond_site_symmetry_A
    _geom_hbond_distance_DH
    _geom_hbond_distance_HA
    _geom_hbond_distance_DA
    _geom_hbond_angle_DHA
    _geom_hbond_publ_flag
    N1 H1A O3B 2_746 0.86 2.14 2.840(9) 139 yes
    O3B H3B O2 3_766 0.82 2.02 2.777(10) 152 yes
    C1 H1 O1 . 0.93 2.51 2.886(3) 105 yes
    C9B H9B1 O3B . 0.96 2.54 2.881(11) 101 yes
    C10B H10D O1 4_565 0.97 2.54 3.478(3) 162 yes
