# Supplementary material for: N-(2-Hy­droxy-1,1-dimethyl­eth­yl)­benzene­sulfonamide
Source: Acta Crystallogr Sect E Struct Rep Online. 2010 Oct 31;66(Pt 11):o3028. doi: 10.1107/S1600536810044144 (PMC3009078; doi:10.1107/S1600536810044144)
Supplement: Supplementary file 2 [file e-66-o3028-Isup2.hkl]

# 
# h,k,l, Fc-squared, Fo-squared, sigma(Fo-squared) and status flag 
# 
data_I
_shelx_title ' N-10 in P2(1)/c' 
_shelx_refln_list_code          4 
_shelx_F_calc_maximum       63.89 
_exptl_crystal_F_000       488.00 
_reflns_d_resolution_high  0.7495 
 
loop_ 
 _symmetry_equiv_pos_as_xyz 
 'x, y, z' 
 '-x, y+1/2, -z+1/2' 
 '-x, -y, -z' 
 'x, -y-1/2, z-1/2' 
 
_cell_length_a    12.4094 
_cell_length_b     9.0042 
_cell_length_c    10.4525 
_cell_angle_alpha  90.000 
_cell_angle_beta   93.731 
_cell_angle_gamma  90.000 
 
_shelx_F_squared_multiplier     1.000 
 
loop_ 
 _refln_index_h 
 _refln_index_k 
 _refln_index_l 
 _refln_F_squared_calc 
 _refln_F_squared_meas 
 _refln_F_squared_sigma 
 _refln_observed_status 
   4   0   0      188.17      177.55      2.41 o 
   5   0   0        1.04        0.09      0.24 o 
   6   0   0       64.51       62.54      1.49 o 
   7   0   0      239.61      296.63      5.25 o 
   8   0   0       74.34       77.94      2.39 o 
   9   0   0        1.03        2.56      0.61 o 
  10   0   0      161.60      167.38      3.67 o 
  11   0   0      279.11      289.77      5.68 o 
  12   0   0       22.16       19.48      1.54 o 
  13   0   0       95.66       90.68      2.81 o 
  14   0   0       46.02       48.82      3.71 o 
  15   0   0       36.54       45.19      3.99 o 
  16   0   0       18.15       18.93      3.00 o 
   4   1   0      565.06      511.67      4.45 o 
   5   1   0       39.39       42.89      0.69 o 
   6   1   0      361.03      429.67      4.67 o 
   7   1   0       19.20       15.72      0.68 o 
   8   1   0       72.40       65.99      1.29 o 
   9   1   0      118.73      117.92      1.96 o 
  10   1   0      224.37      224.13      3.22 o 
  11   1   0      130.26      137.49      2.36 o 
  12   1   0       17.83       16.63      0.92 o 
  13   1   0        0.29        0.48      0.59 o 
  14   1   0       42.50       44.54      1.74 o 
  15   1   0        6.06        4.10      2.10 o 
  16   1   0        1.32        1.77      1.40 o 
   0   2   0       56.48       41.30      0.86 o 
   1   2   0      335.65      320.19      2.75 o 
   3   2   0     3121.24     3249.05     48.00 o 
   4   2   0     1151.77     1338.70     10.68 o 
   5   2   0      611.36      644.31      6.19 o 
   6   2   0       21.68       25.23      0.76 o 
   7   2   0      480.42      498.01      5.87 o 
   8   2   0      377.95      342.10      4.31 o 
   9   2   0       23.89       17.95      0.99 o 
  10   2   0        0.08        0.25      0.50 o 
  11   2   0        0.21        0.66      0.75 o 
  12   2   0        1.06        0.12      0.53 o 
  13   2   0       62.63       63.35      1.91 o 
  14   2   0        7.30        7.78      0.99 o 
  15   2   0        0.03       -0.74      1.20 o 
  16   2   0       26.02       24.98      3.33 o 
   1   3   0      442.58      429.80      3.91 o 
   2   3   0      312.40      318.51      2.84 o 
   3   3   0      994.63     1120.90      8.58 o 
   4   3   0      647.37      627.11      5.44 o 
   5   3   0      753.90      811.01      7.82 o 
   6   3   0      509.57      546.31      5.48 o 
   7   3   0      562.61      521.87      5.70 o 
   8   3   0        7.65        8.83      0.56 o 
   9   3   0      159.27      166.50      2.71 o 
  10   3   0       29.19       25.45      1.39 o 
  11   3   0       45.02       43.07      1.40 o 
  12   3   0      239.11      234.47      5.18 o 
  13   3   0        0.04       -0.49      0.69 o 
  14   3   0       22.51       22.93      1.94 o 
  15   3   0       53.02       60.07      3.63 o 
   0   4   0       10.84        4.89      0.31 o 
   1   4   0      610.71      581.35      5.00 o 
   2   4   0      175.99      161.81      1.62 o 
   3   4   0        0.06        1.52      0.39 o 
   4   4   0      502.68      574.55      5.67 o 
   5   4   0        2.54        0.58      0.19 o 
   6   4   0       48.16       62.91      1.71 o 
   7   4   0        0.27        1.67      0.38 o 
   8   4   0      185.21      171.75      2.82 o 
   9   4   0      103.85      103.05      2.47 o 
  10   4   0       41.44       42.26      1.32 o 
  11   4   0       31.93       26.12      1.43 o 
  12   4   0       15.90       17.23      1.38 o 
  13   4   0        3.20        5.79      1.03 o 
  14   4   0        2.82        4.41      1.14 o 
  15   4   0        6.27        6.90      1.59 o 
   2   5   0       63.90       59.79      0.76 o 
   3   5   0      125.00      123.60      1.46 o 
   4   5   0      370.63      390.38      4.04 o 
   5   5   0      210.90      231.61      2.79 o 
   6   5   0      202.08      178.75      2.32 o 
   7   5   0      671.37      657.84      7.13 o 
   8   5   0       10.31        9.27      0.78 o 
   9   5   0      194.46      197.77      3.75 o 
  10   5   0      137.60      138.39      3.03 o 
  11   5   0        0.14        0.29      0.73 o 
  12   5   0       24.57       32.34      1.66 o 
  13   5   0        0.01        0.25      0.89 o 
  14   5   0       46.56       57.14      4.01 o 
  15   5   0        5.29        3.51      1.53 o 
   0   6   0      411.14      419.27      5.31 o 
   1   6   0       35.41       39.00      1.29 o 
   2   6   0       15.38       13.92      0.54 o 
   3   6   0      140.94      166.90      2.25 o 
   4   6   0      108.86      105.95      2.01 o 
   5   6   0      546.23      535.49      9.01 o 
   6   6   0      535.36      511.26      7.59 o 
   7   6   0       16.88       18.70      0.98 o 
   8   6   0       88.04       81.99      2.54 o 
   9   6   0        3.60        4.42      0.91 o 
  10   6   0        3.12        3.36      1.39 o 
  11   6   0       75.39       82.68      2.84 o 
  12   6   0       51.52       60.27      2.57 o 
  13   6   0        3.40        7.16      2.02 o 
  14   6   0        3.23        3.33      1.46 o 
   1   7   0      306.30      292.30      4.72 o 
   2   7   0      166.47      155.22      2.31 o 
   3   7   0       20.45       21.06      1.36 o 
   4   7   0        0.61        0.75      0.46 o 
   5   7   0       28.55       28.87      1.17 o 
   6   7   0       15.57       14.52      1.48 o 
   7   7   0        0.73       -0.31      0.62 o 
   8   7   0      107.23       96.51      3.35 o 
   9   7   0       12.71       11.90      1.50 o 
  10   7   0        0.88        0.92      4.06 o 
  11   7   0       45.10       43.06      2.64 o 
  12   7   0       10.15       13.96      1.83 o 
  13   7   0        0.17       -0.42      1.26 o 
   0   8   0      168.59      168.30      4.62 o 
   1   8   0        1.27        0.76      0.75 o 
   2   8   0      497.03      490.30      7.46 o 
   3   8   0       16.18       17.21      1.16 o 
   4   8   0       70.52       62.12      1.90 o 
   5   8   0       69.48       64.22      2.30 o 
   6   8   0        0.22       -0.75      0.88 o 
   7   8   0       41.29       32.11      1.67 o 
   8   8   0      153.07      154.03      4.66 o 
   9   8   0      101.03       95.46      3.58 o 
  10   8   0       17.67       12.87      1.70 o 
  11   8   0       49.19       55.99      2.99 o 
  12   8   0        8.27       12.45      1.85 o 
   1   9   0       16.13       17.22      1.19 o 
   2   9   0        8.27        5.23      0.87 o 
   3   9   0       25.02       21.58      1.30 o 
   4   9   0        2.82        4.34      0.87 o 
   5   9   0        1.81        1.00      0.78 o 
   6   9   0        8.09        6.42      1.30 o 
   7   9   0       18.99       18.76      1.46 o 
   8   9   0        4.65        4.20      1.04 o 
   9   9   0       14.59       12.21      1.74 o 
  10   9   0        4.06        3.40      1.38 o 
   0  10   0        0.30       -0.30      1.46 o 
   1  10   0        8.90        7.50      1.34 o 
   2  10   0        7.10        5.28      1.42 o 
   3  10   0       17.26       15.18      3.48 o 
   4  10   0        1.17        0.84      1.06 o 
   5  10   0       34.07       34.52      2.96 o 
   6  10   0        1.88        2.37      1.20 o 
   7  10   0       21.72       18.43      1.55 o 
   8  10   0        6.79        6.61      1.21 o 
   9  10   0        2.40        0.52      1.35 o 
   1  11   0        6.27        6.38      1.70 o 
   2  11   0        4.46        2.31      1.91 o 
   3  11   0        5.94        4.40      1.38 o 
   4  11   0       32.11       25.35      3.76 o 
   5  11   0        5.54        2.57      1.35 o 
   6  11   0       23.32       16.30      1.93 o 
   0  12   0       20.26       25.11      3.18 o 
 -16   1   1       46.46       47.52      4.01 o 
 -15   1   1       11.99       12.19      1.27 o 
 -14   1   1       17.74       21.13      1.29 o 
 -13   1   1       64.88       70.11      1.75 o 
 -12   1   1        3.41        2.11      0.58 o 
 -11   1   1        0.06        0.29      0.54 o 
 -10   1   1      376.57      377.10      4.87 o 
  -9   1   1        7.86       10.84      0.66 o 
  -8   1   1      274.96      249.31      3.31 o 
  -7   1   1        0.90        0.09      0.31 o 
  -6   1   1      161.39      165.41      2.47 o 
  -5   1   1     1596.48     1685.09     14.11 o 
  -4   1   1        8.90       12.50      0.34 o 
  -3   1   1     2385.85     2341.65     41.47 o 
  -1   1   1      185.56      181.59      2.73 o 
   2   1   1       57.74       58.27      0.74 o 
   3   1   1     2173.39     2204.57     28.70 o 
   5   1   1      352.10      300.04      2.96 o 
   7   1   1       51.10       52.10      0.98 o 
   8   1   1       16.44       19.15      0.96 o 
   9   1   1       86.06       81.99      1.55 o 
  10   1   1      148.01      141.98      2.31 o 
  11   1   1       63.59       57.61      1.44 o 
  12   1   1        9.60        8.89      0.75 o 
  13   1   1       71.97       73.79      2.01 o 
  14   1   1       72.02       72.30      2.44 o 
  15   1   1        0.07        0.71      1.29 o 
  16   1   1       18.90       18.18      2.21 o 
 -16   2   1        0.24        1.47      1.54 o 
 -15   2   1       17.67       17.42      1.64 o 
 -14   2   1       31.04       31.94      1.54 o 
 -13   2   1        3.62        2.11      0.67 o 
 -12   2   1        9.76        9.24      0.79 o 
 -11   2   1       53.38       56.49      1.62 o 
 -10   2   1       17.02       18.18      0.96 o 
  -9   2   1      478.15      453.84      6.13 o 
  -8   2   1       47.74       46.64      1.09 o 
  -7   2   1        0.71       -0.28      0.28 o 
  -6   2   1       60.77       39.90      0.88 o 
  -5   2   1      166.05      197.95      2.09 o 
  -4   2   1       45.03       31.61      0.52 o 
  -3   2   1      843.59      952.29      7.31 o 
  -2   2   1     2989.02     2914.97     52.57 o 
  -1   2   1     2795.64     2767.90     48.68 o 
   1   2   1     1088.46     1049.69     10.35 o 
   2   2   1     1449.58     1478.60     14.60 o 
   3   2   1      990.74     1083.14      9.55 o 
   4   2   1       74.27       71.34      0.83 o 
   5   2   1     1641.74     1674.48     16.74 o 
   6   2   1       16.05       25.12      0.59 o 
   7   2   1       65.35       63.12      1.11 o 
   8   2   1      141.72      146.41      2.20 o 
   9   2   1      479.56      470.29      6.28 o 
  10   2   1      349.88      344.69      4.52 o 
  11   2   1      311.90      299.19      4.12 o 
  12   2   1       85.40       77.93      2.01 o 
  13   2   1       15.25       15.12      1.10 o 
  14   2   1        7.61        8.70      1.01 o 
  15   2   1        6.03        3.40      1.44 o 
  16   2   1        7.55        7.04      1.78 o 
 -16   3   1        2.38        4.51      2.36 o 
 -15   3   1       34.32       38.55      3.44 o 
 -14   3   1        5.58        4.40      0.90 o 
 -13   3   1        7.73        9.55      0.98 o 
 -12   3   1       31.07       32.16      1.25 o 
 -11   3   1        0.00       -0.38      0.56 o 
 -10   3   1      187.83      170.69      4.31 o 
  -9   3   1       45.66       46.00      1.14 o 
  -8   3   1       13.65       16.14      0.78 o 
  -7   3   1       27.72       25.17      0.76 o 
  -6   3   1      258.96      271.10      3.56 o 
  -5   3   1      277.57      308.33      3.26 o 
  -4   3   1      907.76     1056.63      8.54 o 
  -3   3   1     1085.49     1142.14      9.23 o 
  -2   3   1     1017.51     1043.28      8.73 o 
  -1   3   1      133.18      145.99      1.51 o 
   0   3   1        0.86        0.80      0.15 o 
   1   3   1      567.97      548.20      4.93 o 
   2   3   1      156.89      173.44      1.76 o 
   3   3   1       73.94       78.80      1.00 o 
   4   3   1      112.41      100.04      1.40 o 
   5   3   1      189.46      167.35      1.97 o 
   6   3   1        8.19        6.83      0.46 o 
   7   3   1       70.22       63.90      1.20 o 
   8   3   1      110.94      114.80      2.18 o 
   9   3   1      108.64       93.73      2.58 o 
  10   3   1        5.31        3.36      0.76 o 
  11   3   1      103.71      115.35      2.72 o 
  12   3   1       26.99       26.33      1.33 o 
  13   3   1       20.49       20.91      1.29 o 
  14   3   1       20.09       21.33      1.65 o 
  15   3   1        0.98        1.68      1.36 o 
 -15   4   1        1.86        2.04      1.54 o 
 -14   4   1       82.06       88.28      4.75 o 
 -13   4   1        0.57        1.25      0.87 o 
 -12   4   1      113.97      117.91      2.88 o 
 -11   4   1       13.54       13.43      1.11 o 
 -10   4   1      137.20      127.47      2.42 o 
  -9   4   1      124.87      135.62      2.29 o 
  -8   4   1        0.93       -0.20      0.41 o 
  -7   4   1      397.59      407.93      4.65 o 
  -6   4   1        6.02        5.58      0.59 o 
  -5   4   1       82.28      100.76      1.39 o 
  -4   4   1      496.99      526.05      4.94 o 
  -3   4   1      481.89      496.48      4.64 o 
  -2   4   1      215.84      208.34      2.08 o 
  -1   4   1      137.07      116.59      1.42 o 
   0   4   1        1.05        0.76      0.21 o 
   1   4   1        0.62        2.78      0.25 o 
   2   4   1     1417.16     1523.89     14.17 o 
   3   4   1        9.61       10.47      0.44 o 
   4   4   1     1645.60     1713.95     17.13 o 
   5   4   1      178.96      171.81      2.24 o 
   6   4   1      507.90      490.05      5.05 o 
   7   4   1      851.74      825.98      8.77 o 
   8   4   1        0.38       -0.50      0.50 o 
   9   4   1      105.69      105.71      2.32 o 
  10   4   1      164.27      169.97      3.77 o 
  11   4   1        2.51        2.62      0.83 o 
  12   4   1      115.80      116.14      3.14 o 
  13   4   1       29.65       27.01      1.44 o 
  14   4   1       19.01       16.75      1.65 o 
  15   4   1       62.69       62.16      3.60 o 
 -15   5   1        0.17        1.28      1.39 o 
 -14   5   1       23.37       23.41      4.27 o 
 -13   5   1       46.26       45.09      2.31 o 
 -12   5   1        3.53        3.92      1.07 o 
 -11   5   1       28.24       24.06      1.41 o 
 -10   5   1       46.03       41.48      1.68 o 
  -9   5   1       12.70       13.62      0.84 o 
  -8   5   1      321.34      283.39      4.98 o 
  -7   5   1      179.10      175.60      2.59 o 
  -6   5   1        1.32        4.25      0.63 o 
  -5   5   1      146.21      126.03      1.92 o 
  -4   5   1      197.54      210.60      2.52 o 
  -3   5   1        8.49       10.78      0.40 o 
  -2   5   1      372.00      407.86      4.43 o 
  -1   5   1       54.56       60.59      0.97 o 
   0   5   1        1.96        1.24      0.29 o 
   1   5   1       52.78       70.47      1.05 o 
   2   5   1        1.91       -0.14      0.24 o 
   3   5   1      436.61      449.61      4.89 o 
   4   5   1       41.88       45.92      1.03 o 
   5   5   1      308.42      338.68      4.23 o 
   6   5   1       87.89       85.68      1.52 o 
   7   5   1        4.08        3.22      0.63 o 
   8   5   1       58.45       53.99      1.56 o 
   9   5   1       13.85       14.52      1.09 o 
  10   5   1       53.13       52.86      1.86 o 
  11   5   1        3.61        1.59      0.81 o 
  12   5   1       28.92       34.65      1.93 o 
  13   5   1        8.40       10.46      1.36 o 
  14   5   1        2.96        3.05      1.41 o 
 -14   6   1        0.85        0.21      1.35 o 
 -13   6   1        3.48        3.79      1.42 o 
 -12   6   1        4.62        3.16      1.11 o 
 -11   6   1       22.84       25.51      1.77 o 
 -10   6   1       26.88       22.41      1.85 o 
  -9   6   1       69.82       69.37      2.59 o 
  -8   6   1        6.97       10.27      1.03 o 
  -7   6   1      303.96      333.13      5.71 o 
  -6   6   1      202.71      194.36      3.48 o 
  -5   6   1        9.62       10.11      0.74 o 
  -4   6   1      161.37      173.98      2.27 o 
  -3   6   1       26.01       26.56      0.76 o 
  -2   6   1       66.47       63.79      1.26 o 
  -1   6   1      189.11      155.43      2.22 o 
   0   6   1      319.31      300.94      4.53 o 
   1   6   1        7.25        7.89      0.57 o 
   2   6   1       14.94       12.56      0.72 o 
   3   6   1       24.08       31.50      0.84 o 
   4   6   1       14.54       16.75      0.69 o 
   5   6   1       57.64       67.25      1.53 o 
   6   6   1        4.17        5.74      0.65 o 
   7   6   1      134.11      142.94      2.57 o 
   8   6   1        9.83        8.34      1.01 o 
   9   6   1      109.71      113.44      2.70 o 
  10   6   1       25.51       27.70      1.49 o 
  11   6   1       15.22       15.60      1.28 o 
  12   6   1       81.64       92.06      2.98 o 
  13   6   1        0.28       -1.02      1.14 o 
  14   6   1        3.05        2.01      1.41 o 
 -13   7   1       10.45       10.48      1.79 o 
 -12   7   1        1.20        0.00      1.21 o 
 -11   7   1       68.17       64.53      3.08 o 
 -10   7   1       91.71       95.23      3.63 o 
  -9   7   1        0.15        0.81      1.06 o 
  -8   7   1      145.35      143.45      4.32 o 
  -7   7   1      132.38      124.50      3.14 o 
  -6   7   1       54.09       63.13      2.56 o 
  -5   7   1      282.60      276.20      3.61 o 
  -4   7   1      397.40      392.71      4.92 o 
  -3   7   1       66.24       70.83      1.64 o 
  -2   7   1      360.85      352.05      5.52 o 
  -1   7   1        1.40        0.73      0.38 o 
   0   7   1       99.47       98.38      1.68 o 
   1   7   1        1.15        1.48      0.43 o 
   2   7   1      266.49      258.97      4.07 o 
   3   7   1      324.55      334.11      3.98 o 
   4   7   1       16.54       16.62      0.81 o 
   5   7   1      223.90      209.80      3.71 o 
   6   7   1       65.50       65.21      1.85 o 
   7   7   1       14.02        9.08      0.88 o 
   8   7   1      163.35      160.64      3.74 o 
   9   7   1       82.86       84.89      3.99 o 
  10   7   1       14.37       16.91      1.71 o 
  11   7   1       13.22       12.81      1.68 o 
  12   7   1        1.98        0.81      1.22 o 
  13   7   1        0.13       -1.10      1.10 o 
 -12   8   1        0.13        1.84      1.36 o 
 -11   8   1        3.27        4.34      1.44 o 
 -10   8   1        0.28       -0.51      1.24 o 
  -9   8   1        0.05        0.12      1.12 o 
  -8   8   1        1.38        1.34      1.14 o 
  -7   8   1        4.31        2.65      0.87 o 
  -6   8   1        0.09       -0.56      0.94 o 
  -5   8   1        0.25       -0.63      0.63 o 
  -4   8   1       11.73        9.17      0.93 o 
  -3   8   1        3.98        2.77      0.73 o 
  -2   8   1       78.88       90.01      2.26 o 
  -1   8   1        2.23        0.18      0.65 o 
   0   8   1       64.03       55.02      1.89 o 
   1   8   1       38.92       38.51      1.66 o 
   2   8   1       30.46       29.70      1.14 o 
   3   8   1       69.37       69.33      1.57 o 
   4   8   1       38.74       39.66      1.42 o 
   5   8   1        0.08       -0.71      0.71 o 
   6   8   1        9.10        8.63      1.28 o 
   7   8   1       34.93       37.67      2.23 o 
   8   8   1       11.48        9.71      1.16 o 
   9   8   1        0.36        1.74      1.14 o 
  10   8   1       13.57       13.85      1.71 o 
  11   8   1        1.66        1.47      1.29 o 
  12   8   1        0.87       -0.03      1.30 o 
 -10   9   1       28.36       33.05      2.56 o 
  -9   9   1        1.29        0.90      1.21 o 
  -8   9   1       33.41       40.14      2.52 o 
  -7   9   1       56.90       58.12      2.27 o 
  -6   9   1        0.66       -0.79      0.82 o 
  -5   9   1       46.63       49.17      2.28 o 
  -4   9   1        0.42       -0.24      0.71 o 
  -3   9   1       82.89       84.69      2.34 o 
  -2   9   1       25.55       26.49      1.40 o 
  -1   9   1        1.96        1.65      0.81 o 
   0   9   1      223.27      211.97      4.03 o 
   1   9   1        0.47       -0.74      0.74 o 
   2   9   1      121.74      112.14      2.70 o 
   3   9   1       17.27       15.36      1.17 o 
   4   9   1       15.10       12.16      1.11 o 
   5   9   1      137.20      120.66      3.89 o 
   6   9   1       55.64       58.25      2.73 o 
   7   9   1        2.75        2.78      1.14 o 
   8   9   1       35.11       33.23      1.87 o 
   9   9   1        6.95        6.89      1.45 o 
  10   9   1        6.40        5.64      1.61 o 
  -9  10   1       27.14       29.99      2.51 o 
  -8  10   1        4.99        5.49      1.53 o 
  -7  10   1       18.45       20.43      1.64 o 
  -6  10   1        5.76        2.65      1.24 o 
  -5  10   1        0.04       -1.00      1.00 o 
  -4  10   1       13.93       13.12      1.58 o 
  -3  10   1        3.36        2.28      1.20 o 
  -2  10   1        1.60        3.68      1.05 o 
  -1  10   1        2.97        3.11      1.01 o 
   0  10   1        9.90       14.31      1.80 o 
   1  10   1       75.42       70.72      3.89 o 
   2  10   1       13.01       13.30      1.59 o 
   3  10   1        0.44       -0.61      1.06 o 
   4  10   1       31.56       34.36      2.29 o 
   5  10   1        8.40        9.51      1.52 o 
   6  10   1        2.51        1.67      1.74 o 
   7  10   1       34.09       38.39      5.90 o 
   8  10   1        8.40        9.90      1.34 o 
   9  10   1       17.93       19.05      2.10 o 
  -6  11   1        5.57        4.03      1.43 o 
  -5  11   1        8.23        6.28      2.51 o 
  -4  11   1        0.02       -0.53      1.12 o 
  -3  11   1        0.40        0.76      1.17 o 
  -2  11   1        3.11        3.81      1.27 o 
  -1  11   1        8.43        4.76      1.35 o 
   0  11   1        1.58        0.81      1.14 o 
   1  11   1        4.92        6.38      1.43 o 
   2  11   1       39.55       42.76      2.53 o 
   3  11   1       10.21        8.12      1.56 o 
   4  11   1        1.16        0.20      1.21 o 
   5  11   1       13.17       15.47      1.89 o 
   6  11   1        4.45        4.21      1.48 o 
 -16   0   2        6.11        8.33      2.40 o 
 -15   0   2       15.67       15.82      1.54 o 
 -14   0   2        6.18        4.48      1.06 o 
 -13   0   2       33.86       45.81      2.03 o 
 -12   0   2      171.24      163.19      3.84 o 
 -11   0   2       10.02       11.09      1.14 o 
 -10   0   2      771.26      746.70     12.39 o 
  -9   0   2       69.90       76.68      2.13 o 
  -8   0   2      741.02      701.04     11.41 o 
  -7   0   2     2404.85     2355.30     35.91 o 
  -6   0   2       13.90       12.81      0.76 o 
  -5   0   2      583.56      615.57      9.16 o 
  -4   0   2      253.69      279.04      4.00 o 
  -2   0   2       15.07        9.38      0.64 o 
   0   0   2      573.45      597.88     52.51 o 
   1   0   2      765.46      723.27     18.88 o 
   4   0   2      515.02      484.68      5.93 o 
   5   0   2      303.19      313.13      8.26 o 
   6   0   2      846.77     1069.19     14.43 o 
   7   0   2       36.50       28.59      1.18 o 
   8   0   2      136.08      142.51      3.00 o 
   9   0   2        2.02        3.00      0.66 o 
  10   0   2      170.04      141.89      3.23 o 
  11   0   2      229.67      224.72      4.63 o 
  12   0   2       24.87       21.82      1.40 o 
  13   0   2       12.26       13.95      1.75 o 
  14   0   2      203.46      212.78      8.80 o 
  15   0   2        5.59        5.24      2.15 o 
  16   0   2        5.78        7.68      2.49 o 
 -16   1   2        2.00        5.45      1.56 o 
 -15   1   2        1.41        1.09      0.79 o 
 -14   1   2        1.41        2.91      0.72 o 
 -13   1   2       12.66       12.66      0.92 o 
 -12   1   2        2.20        1.17      0.55 o 
 -11   1   2      406.08      404.47      5.25 o 
 -10   1   2       15.76       11.11      0.74 o 
  -9   1   2      197.51      188.08      2.74 o 
  -8   1   2        3.34        3.95      0.45 o 
  -7   1   2       25.37       30.51      0.92 o 
  -6   1   2      174.42      214.84      3.04 o 
  -5   1   2      534.75      631.19      6.27 o 
  -4   1   2       64.25       71.76      0.86 o 
  -3   1   2      504.69      563.79      4.58 o 
  -2   1   2      417.91      415.23      3.54 o 
  -1   1   2      309.28      312.34      3.27 o 
   3   1   2     1516.45     1520.79     16.34 o 
   4   1   2      451.89      487.46      4.77 o 
   5   1   2       79.11       93.04      1.09 o 
   6   1   2        2.55        0.98      0.19 o 
   7   1   2       60.88       44.85      1.19 o 
   8   1   2      338.37      354.13      4.40 o 
   9   1   2       58.05       61.63      1.30 o 
  10   1   2       24.65       21.02      1.22 o 
  11   1   2       17.72       13.72      1.05 o 
  12   1   2       11.86       12.22      0.94 o 
  13   1   2       24.82       22.98      1.49 o 
  14   1   2        1.54        2.54      1.31 o 
  15   1   2        7.38        9.61      2.68 o 
  16   1   2        0.19        1.03      1.47 o 
 -16   2   2       19.95       21.96      2.25 o 
 -15   2   2       52.40       59.91      2.25 o 
 -14   2   2        2.99        0.95      0.76 o 
 -13   2   2        3.86        4.58      0.74 o 
 -12   2   2        0.51        1.01      0.57 o 
 -11   2   2       82.98       87.44      1.82 o 
 -10   2   2        1.00        1.31      0.58 o 
  -9   2   2      117.38      106.99      2.05 o 
  -8   2   2        1.96        1.24      0.38 o 
  -7   2   2       73.72       64.69      1.16 o 
  -6   2   2       12.16       10.11      0.45 o 
  -4   2   2     2072.34     2285.97     18.91 o 
  -3   2   2      954.46      972.21      8.15 o 
  -2   2   2     1880.83     1859.36     17.09 o 
  -1   2   2     4082.13     4215.31     77.72 o 
   0   2   2     1095.62     1165.16     11.41 o 
   1   2   2      845.80      794.81      7.98 o 
   2   2   2        7.02        4.66      0.29 o 
   4   2   2      513.79      570.67      5.55 o 
   5   2   2      119.68      107.64      1.63 o 
   6   2   2      114.49       98.51      1.58 o 
   8   2   2       94.56       98.30      1.93 o 
   9   2   2       22.85       24.76      0.86 o 
  10   2   2       66.12       72.87      1.49 o 
  11   2   2       35.07       32.26      1.52 o 
  12   2   2       62.18       65.73      1.87 o 
  13   2   2       38.63       36.63      1.62 o 
  14   2   2       21.43       19.82      2.00 o 
  15   2   2       12.55       11.64      2.90 o 
 -15   3   2       16.12       13.43      1.91 o 
 -14   3   2       34.94       39.02      2.16 o 
 -13   3   2        1.96        1.72      0.77 o 
 -12   3   2      105.43      103.44      2.30 o 
 -11   3   2       33.15       40.61      1.40 o 
 -10   3   2      288.70      271.21      3.78 o 
  -9   3   2      323.45      308.99      3.80 o 
  -8   3   2       16.31       20.95      0.95 o 
  -7   3   2      258.63      244.63      3.00 o 
  -6   3   2      259.43      265.85      3.14 o 
  -5   3   2       19.34       15.69      0.51 o 
  -4   3   2     1746.51     1864.26     16.30 o 
  -3   3   2      201.04      204.94      2.12 o 
  -2   3   2      497.67      492.46      4.81 o 
  -1   3   2     1071.63     1002.74     10.02 o 
   0   3   2     2557.02     2646.08     27.92 o 
   1   3   2       24.33       28.75      0.66 o 
   2   3   2      924.34     1007.65     10.99 o 
   3   3   2        0.51        0.35      0.30 o 
   4   3   2      850.84      844.00      8.62 o 
   5   3   2     2125.64     2286.25     21.21 o 
   6   3   2        0.09       -0.16      0.31 o 
   7   3   2      464.51      497.93      7.93 o 
   8   3   2      330.48      351.82      4.53 o 
   9   3   2      660.63      634.31      9.33 o 
  10   3   2      195.99      194.18      3.70 o 
  11   3   2       31.34       28.61      1.30 o 
  12   3   2       44.40       38.89      1.55 o 
  13   3   2       17.23       15.75      1.15 o 
  14   3   2        1.47        1.70      1.24 o 
  15   3   2       18.86       20.20      2.21 o 
 -15   4   2        0.95        0.52      1.48 o 
 -14   4   2       37.94       43.37      2.98 o 
 -13   4   2        4.40        1.00      1.02 o 
 -12   4   2        5.61        2.90      0.83 o 
 -11   4   2        6.28        4.26      0.71 o 
 -10   4   2      107.44       97.20      2.31 o 
  -9   4   2      237.60      239.37      3.16 o 
  -8   4   2      315.15      329.76      3.97 o 
  -7   4   2       30.21       34.10      1.70 o 
  -6   4   2      228.56      252.13      3.29 o 
  -5   4   2       30.22       27.65      0.80 o 
  -4   4   2        0.40        0.47      0.19 o 
  -3   4   2      214.79      232.28      2.73 o 
  -2   4   2     1633.62     1619.80     16.11 o 
  -1   4   2     1050.38     1049.40      9.83 o 
   0   4   2      443.88      457.01      5.15 o 
   1   4   2      641.10      662.14      6.83 o 
   2   4   2      222.82      270.64      2.98 o 
   3   4   2        5.70        5.29      0.33 o 
   4   4   2      287.38      274.22      3.17 o 
   5   4   2       51.18       52.95      1.08 o 
   6   4   2       33.95       46.58      0.95 o 
   7   4   2      251.33      253.99      4.50 o 
   8   4   2       79.92       82.08      1.71 o 
   9   4   2        7.80        5.87      0.75 o 
  10   4   2       15.34       15.91      1.14 o 
  11   4   2       54.14       60.91      2.34 o 
  12   4   2        1.51        2.52      0.86 o 
  13   4   2        4.35        3.84      1.02 o 
  14   4   2        2.71        3.04      1.34 o 
  15   4   2        0.87        1.94      1.46 o 
 -14   5   2       25.08       25.05      3.39 o 
 -13   5   2        5.21        7.59      1.28 o 
 -12   5   2       86.70       90.88      3.01 o 
 -11   5   2       35.91       35.91      1.92 o 
 -10   5   2       16.59       13.17      0.89 o 
  -9   5   2       26.29       29.02      1.14 o 
  -8   5   2        0.77       -0.59      0.59 o 
  -7   5   2      305.78      326.26      4.20 o 
  -6   5   2      307.13      330.32      5.09 o 
  -5   5   2       25.37       22.01      0.60 o 
  -4   5   2      682.18      694.53      7.38 o 
  -3   5   2      681.67      696.95      7.33 o 
  -2   5   2        8.82        7.45      0.42 o 
  -1   5   2       91.04       74.89      1.24 o 
   0   5   2      149.20      127.25      1.80 o 
   1   5   2       23.60       25.25      0.61 o 
   2   5   2      426.92      430.45      4.37 o 
   3   5   2       87.84      110.15      1.66 o 
   4   5   2      276.57      270.05      3.71 o 
   5   5   2       69.26       69.85      1.47 o 
   6   5   2       33.27       27.35      0.95 o 
   7   5   2      992.34      995.38     10.47 o 
   8   5   2       19.44       23.55      1.50 o 
   9   5   2       40.33       37.01      1.53 o 
  10   5   2       95.74       91.13      2.42 o 
  11   5   2        3.96        1.90      0.84 o 
  12   5   2       52.63       50.24      1.98 o 
  13   5   2       41.51       44.76      2.18 o 
  14   5   2        1.32        1.21      1.31 o 
 -14   6   2       10.41        7.78      1.70 o 
 -13   6   2       35.02       32.35      2.53 o 
 -12   6   2        4.36        1.58      1.21 o 
 -11   6   2       22.30       17.03      2.27 o 
 -10   6   2        1.30        0.82      1.06 o 
  -9   6   2        0.32       -0.86      0.86 o 
  -8   6   2        9.14        7.92      0.93 o 
  -7   6   2      498.89      462.07      6.82 o 
  -6   6   2      166.67      164.66      3.22 o 
  -5   6   2       86.39       83.54      1.65 o 
  -4   6   2      332.85      326.82      4.23 o 
  -3   6   2      404.77      410.16      4.36 o 
  -2   6   2      214.47      232.47      2.88 o 
  -1   6   2        2.87        3.85      0.83 o 
   0   6   2        1.59        2.44      0.37 o 
   1   6   2        9.11        9.24      0.63 o 
   2   6   2      159.46      157.73      2.31 o 
   3   6   2      287.36      285.31      3.39 o 
   4   6   2        0.22       -0.20      0.36 o 
   5   6   2       14.73       18.16      1.37 o 
   6   6   2      143.28      161.08      2.71 o 
   7   6   2        0.64        2.97      0.79 o 
   8   6   2      233.42      225.21      4.70 o 
   9   6   2       33.90       33.70      1.68 o 
  10   6   2        2.77        3.58      0.87 o 
  11   6   2        1.05        0.38      0.81 o 
  12   6   2        2.32        2.78      1.06 o 
  13   6   2        4.00        5.02      2.00 o 
 -13   7   2        4.14        4.16      1.53 o 
 -12   7   2        0.09       -1.12      1.18 o 
 -11   7   2        1.66       -1.54      1.54 o 
 -10   7   2        2.62        1.31      1.59 o 
  -9   7   2      100.76       89.62      3.38 o 
  -8   7   2       11.03       12.73      2.68 o 
  -7   7   2       11.35       12.13      1.91 o 
  -6   7   2       13.69       13.25      1.16 o 
  -5   7   2        0.94       -0.05      0.57 o 
  -4   7   2       15.31       14.57      0.80 o 
  -3   7   2        0.12       -0.42      0.42 o 
  -2   7   2      245.34      234.38      3.35 o 
  -1   7   2       93.55       91.16      1.97 o 
   0   7   2       97.13       93.09      2.26 o 
   1   7   2       57.91       56.02      1.50 o 
   2   7   2        1.37        2.26      0.42 o 
   3   7   2        0.48       -0.17      0.37 o 
   4   7   2        2.68        0.92      0.51 o 
   5   7   2        3.60        2.28      0.63 o 
   6   7   2       65.64       64.84      1.86 o 
   7   7   2        4.85        2.44      0.84 o 
   8   7   2       18.50       18.23      1.14 o 
   9   7   2       30.40       32.09      2.81 o 
  10   7   2       48.30       45.64      2.29 o 
  11   7   2        2.40        1.67      1.23 o 
  12   7   2       11.79       13.34      1.82 o 
  13   7   2        0.00       -0.86      1.21 o 
 -12   8   2       21.47       23.57      2.31 o 
 -11   8   2       12.57       16.07      2.00 o 
 -10   8   2      103.23      103.43      4.08 o 
  -9   8   2       41.10       38.69      2.85 o 
  -8   8   2       66.57       66.67      2.93 o 
  -7   8   2       16.74       16.36      1.35 o 
  -6   8   2        3.50        3.53      0.82 o 
  -5   8   2       91.44       87.47      2.31 o 
  -4   8   2        2.84        1.77      0.71 o 
  -3   8   2       11.33       12.28      1.01 o 
  -2   8   2       84.56       77.08      1.88 o 
  -1   8   2        0.35       -0.36      0.68 o 
   0   8   2      459.27      451.68      6.66 o 
   1   8   2      280.95      279.06      4.18 o 
   2   8   2       91.48       86.56      3.01 o 
   3   8   2      423.72      434.94      5.52 o 
   4   8   2        2.98        2.78      0.72 o 
   5   8   2       87.89       81.96      2.15 o 
   6   8   2      120.64      127.73      5.85 o 
   7   8   2       17.07       19.97      1.39 o 
   8   8   2        0.10       -0.76      0.76 o 
   9   8   2       19.96       18.72      2.00 o 
  10   8   2        1.69        2.02      1.25 o 
  11   8   2       14.37       15.47      1.90 o 
 -10   9   2       10.57       13.79      1.90 o 
  -9   9   2       27.38       23.81      2.15 o 
  -8   9   2        1.97       -0.12      1.17 o 
  -7   9   2       44.30       43.85      2.07 o 
  -6   9   2        5.53        3.23      0.83 o 
  -5   9   2        7.90       10.40      1.19 o 
  -4   9   2       19.44       17.73      1.39 o 
  -3   9   2        0.75        0.80      0.76 o 
  -2   9   2        4.27        2.65      0.82 o 
  -1   9   2       31.60       31.36      1.69 o 
   0   9   2       36.89       38.56      1.61 o 
   1   9   2        9.99       10.15      1.04 o 
   2   9   2       98.16      106.49      2.63 o 
   3   9   2       29.11       25.91      2.03 o 
   4   9   2       30.48       33.76      1.78 o 
   5   9   2        2.73        5.13      1.85 o 
   6   9   2        0.42       -0.92      0.92 o 
   7   9   2        5.66        8.67      1.38 o 
   8   9   2       19.70       21.07      1.54 o 
   9   9   2        0.67       -0.75      1.16 o 
  10   9   2       22.44       22.07      2.11 o 
  -9  10   2        1.08       -0.62      1.27 o 
  -8  10   2        0.79        0.98      1.33 o 
  -7  10   2       29.45       31.38      1.96 o 
  -6  10   2        6.51        8.40      1.25 o 
  -5  10   2       20.58       18.06      1.84 o 
  -4  10   2       12.15       11.67      1.60 o 
  -3  10   2       26.78       27.50      1.76 o 
  -2  10   2       63.00       60.08      2.34 o 
  -1  10   2       10.32        8.57      1.24 o 
   0  10   2      101.08       96.88      3.57 o 
   1  10   2        0.33       -0.44      0.93 o 
   2  10   2       28.92       25.96      1.69 o 
   3  10   2       57.66       54.76      5.14 o 
   4  10   2       45.60       44.56      2.49 o 
   5  10   2        5.81        4.29      1.26 o 
   6  10   2       25.05       20.13      1.89 o 
   7  10   2        0.96       -0.15      1.39 o 
   8  10   2        4.64        3.27      1.12 o 
  -6  11   2        7.63        9.72      1.67 o 
  -5  11   2        0.05        0.54      2.83 o 
  -4  11   2        7.91       10.15      1.61 o 
  -3  11   2        0.16       -0.53      1.09 o 
  -2  11   2       10.18       12.25      1.68 o 
  -1  11   2       30.94       30.69      2.26 o 
   0  11   2        1.13        3.10      1.32 o 
   1  11   2       13.99       19.22      1.94 o 
   2  11   2       27.05       31.38      2.31 o 
   3  11   2       10.21       10.10      1.67 o 
   4  11   2       18.96       19.66      2.03 o 
   5  11   2       34.02       39.05      2.60 o 
   6  11   2        0.06        1.39      1.30 o 
 -16   1   3        0.12        0.06      1.27 o 
 -15   1   3       10.58       11.83      1.02 o 
 -14   1   3        0.33        0.41      0.64 o 
 -13   1   3       34.09       37.74      1.44 o 
 -12   1   3        7.06        8.69      0.77 o 
 -11   1   3       27.13       23.60      1.03 o 
 -10   1   3      104.66       98.78      1.97 o 
  -9   1   3      175.83      158.29      2.43 o 
  -8   1   3      158.53      158.54      2.33 o 
  -7   1   3      916.50      921.99     11.34 o 
  -6   1   3      399.66      441.09      5.18 o 
  -5   1   3     1574.48     1580.46     16.32 o 
  -4   1   3      742.28      811.37      6.56 o 
  -3   1   3      210.64      158.21      1.41 o 
  -2   1   3     2350.75     2293.75     26.76 o 
  -1   1   3      470.92      409.11      3.92 o 
   1   1   3       74.12       65.99      0.88 o 
   2   1   3     1317.17     1416.22     16.63 o 
   3   1   3      286.81      280.72      3.02 o 
   5   1   3      319.12      397.50      4.04 o 
   6   1   3      385.23      405.73      4.48 o 
   7   1   3        1.53        1.94      0.37 o 
   8   1   3      231.03      213.86      3.26 o 
   9   1   3      395.76      394.95      4.89 o 
  10   1   3        2.98        2.09      0.45 o 
  11   1   3      315.36      306.31      4.67 o 
  12   1   3       92.14       90.07      4.32 o 
  13   1   3        1.71        2.73      0.93 o 
  14   1   3       43.93       44.32      3.82 o 
  15   1   3        2.07        2.32      1.41 o 
 -16   2   3        0.73       -0.39      1.30 o 
 -15   2   3       27.18       26.51      1.81 o 
 -14   2   3       25.01       26.41      1.28 o 
 -13   2   3        0.88        0.50      0.67 o 
 -12   2   3      188.25      176.72      2.91 o 
 -11   2   3      115.43      108.47      2.07 o 
 -10   2   3        0.02       -0.45      0.45 o 
  -9   2   3      649.15      602.50      7.17 o 
  -8   2   3      304.76      281.13      3.69 o 
  -7   2   3       47.12       48.54      0.99 o 
  -6   2   3      232.58      245.94      2.71 o 
  -5   2   3        9.45       11.69      0.46 o 
  -4   2   3      279.66      251.87      2.44 o 
  -3   2   3       37.64       46.84      0.70 o 
  -2   2   3     2827.15     2902.19     33.39 o 
  -1   2   3     1196.41     1135.15     10.51 o 
   0   2   3     1442.05     1427.68     15.30 o 
   1   2   3     1564.43     1675.72     16.53 o 
   2   2   3     1230.17     1265.70     12.61 o 
   3   2   3      437.23      491.37      7.30 o 
   4   2   3      509.09      491.70      5.18 o 
   5   2   3     1259.08     1314.33     14.34 o 
   6   2   3      195.21      211.87      2.86 o 
   7   2   3       30.09       29.22      0.87 o 
   8   2   3       74.83       72.76      1.47 o 
   9   2   3       34.83       31.72      1.53 o 
  10   2   3      130.65      111.51      3.17 o 
  11   2   3        1.23        3.12      0.68 o 
  12   2   3       41.39       36.48      1.69 o 
  13   2   3       11.16        9.87      1.16 o 
  14   2   3        8.94       10.14      1.65 o 
  15   2   3        9.67       11.41      1.82 o 
 -15   3   3        0.16        0.30      1.10 o 
 -14   3   3       13.17       14.63      1.34 o 
 -13   3   3        0.63       -0.18      0.70 o 
 -12   3   3        0.02        0.00      0.58 o 
 -11   3   3        9.63       11.09      0.88 o 
 -10   3   3       13.90       16.55      1.04 o 
  -9   3   3        2.20        2.00      0.48 o 
  -8   3   3       36.64       47.22      1.08 o 
  -7   3   3      311.30      337.20      4.19 o 
  -6   3   3      171.93      173.99      2.08 o 
  -5   3   3      722.64      750.33      7.23 o 
  -4   3   3     1592.01     1742.69     17.28 o 
  -3   3   3       30.34       34.65      0.72 o 
  -2   3   3     1686.45     1750.15     20.44 o 
  -1   3   3      441.78      453.65      4.78 o 
   0   3   3     1462.67     1470.27     14.56 o 
   1   3   3       42.81       49.46      0.91 o 
   3   3   3        0.86        2.32      1.03 o 
   4   3   3      146.44      170.97      2.28 o 
   5   3   3      331.75      352.51      4.26 o 
   6   3   3      115.18       97.55      1.62 o 
   7   3   3       90.07       91.19      1.64 o 
   8   3   3      429.26      439.09      8.05 o 
   9   3   3        0.30        0.37      0.74 o 
  10   3   3        3.38        2.73      0.73 o 
  11   3   3        1.49        0.90      0.65 o 
  12   3   3       52.12       49.51      1.68 o 
  13   3   3        5.62        3.34      1.32 o 
  14   3   3        2.43        0.30      1.21 o 
  15   3   3       18.38       16.83      2.09 o 
 -15   4   3        0.00        0.39      1.35 o 
 -14   4   3       48.51       58.63      2.24 o 
 -13   4   3       26.92       36.68      3.70 o 
 -12   4   3       82.19       84.09      2.79 o 
 -11   4   3       84.38       88.66      2.34 o 
 -10   4   3       20.73       21.42      1.04 o 
  -9   4   3      247.64      265.04      3.64 o 
  -8   4   3      120.40      104.09      1.72 o 
  -7   4   3      682.37      692.95      9.86 o 
  -6   4   3     1255.04     1328.82     16.52 o 
  -5   4   3       26.94       31.93      0.83 o 
  -4   4   3      264.13      227.86      2.76 o 
  -3   4   3      489.05      482.04      4.85 o 
  -2   4   3      197.15      212.95      2.47 o 
  -1   4   3       43.13       30.20      0.95 o 
   0   4   3      491.52      451.83      6.38 o 
   1   4   3      496.65      596.11      6.69 o 
   2   4   3      403.97      412.34      5.96 o 
   3   4   3      990.16     1079.45     14.52 o 
   4   4   3      259.05      260.19      3.00 o 
   5   4   3     1245.69     1250.51     12.72 o 
   6   4   3        6.72        7.06      0.46 o 
   7   4   3     1258.03     1278.92     14.21 o 
   8   4   3       17.61       20.53      0.92 o 
   9   4   3      119.70      113.22      2.33 o 
  10   4   3       13.19       10.25      0.98 o 
  11   4   3       19.91       17.77      1.25 o 
  12   4   3       14.61       15.50      1.14 o 
  13   4   3       18.84       16.84      1.84 o 
  14   4   3        6.79        8.30      1.64 o 
 -14   5   3        2.26        1.14      1.12 o 
 -13   5   3       37.68       34.80      2.58 o 
 -12   5   3        9.11        7.96      1.23 o 
 -11   5   3       13.88       14.53      1.15 o 
 -10   5   3        3.48        5.15      1.21 o 
  -9   5   3       38.21       31.49      1.57 o 
  -8   5   3       58.39       63.31      1.62 o 
  -7   5   3       12.11       16.16      1.01 o 
  -6   5   3        0.53       -0.14      0.52 o 
  -5   5   3        1.73        0.67      0.40 o 
  -4   5   3       44.47       48.52      0.98 o 
  -3   5   3      218.61      203.26      2.55 o 
  -2   5   3       59.57       59.20      1.22 o 
  -1   5   3       32.27       37.21      0.79 o 
   0   5   3      373.89      387.26      5.70 o 
   1   5   3       48.44       47.77      1.24 o 
   2   5   3       23.61       25.88      0.91 o 
   3   5   3      233.71      280.65      3.67 o 
   4   5   3      245.65      257.63      3.27 o 
   5   5   3        0.43       -0.12      0.34 o 
   6   5   3      221.33      225.40      3.12 o 
   7   5   3        0.17        1.04      0.47 o 
   8   5   3       60.85       51.49      1.55 o 
   9   5   3        5.81        6.25      0.88 o 
  10   5   3       23.79       24.35      1.38 o 
  11   5   3        0.38       -0.46      0.84 o 
  12   5   3        0.71        0.11      0.93 o 
  13   5   3        0.03       -0.40      2.15 o 
  14   5   3       18.49       23.09      2.27 o 
 -14   6   3       12.11       14.06      1.94 o 
 -13   6   3        1.32        2.67      1.38 o 
 -12   6   3        1.76        1.31      1.26 o 
 -11   6   3        6.94        4.55      1.33 o 
 -10   6   3        9.65        5.78      1.30 o 
  -9   6   3       57.96       52.89      1.98 o 
  -8   6   3        2.98        7.41      1.41 o 
  -7   6   3        1.89        2.07      0.75 o 
  -6   6   3       64.08       73.97      1.75 o 
  -5   6   3        2.75        3.39      0.48 o 
  -4   6   3        1.51        2.18      0.47 o 
  -3   6   3      621.06      623.62      6.72 o 
  -2   6   3      107.90      100.98      1.88 o 
  -1   6   3       20.06       14.69      0.64 o 
   0   6   3      121.46      138.13      2.13 o 
   1   6   3       13.67       11.36      0.50 o 
   2   6   3      196.86      194.46      2.53 o 
   3   6   3       28.23       20.93      0.71 o 
   4   6   3      122.17      103.89      3.46 o 
   5   6   3       34.59       28.84      0.98 o 
   6   6   3       24.51       19.47      1.05 o 
   7   6   3       45.74       41.82      1.30 o 
   8   6   3       66.39       72.39      2.06 o 
   9   6   3       72.36       66.77      2.07 o 
  10   6   3      113.30      108.76      2.79 o 
  11   6   3        9.78       11.75      1.32 o 
  12   6   3       23.48       28.45      2.26 o 
  13   6   3        8.28        9.63      1.70 o 
 -13   7   3       38.87       39.78      2.88 o 
 -12   7   3       25.24       26.37      2.38 o 
 -11   7   3        0.07       -0.64      1.15 o 
 -10   7   3       20.12       16.49      1.79 o 
  -9   7   3        9.29        9.79      1.48 o 
  -8   7   3        7.15        5.17      1.59 o 
  -7   7   3       47.76       55.14      1.96 o 
  -6   7   3       30.99       31.83      1.26 o 
  -5   7   3      110.43      106.13      2.17 o 
  -4   7   3       11.26        9.76      0.80 o 
  -3   7   3       67.94       69.67      1.34 o 
  -2   7   3      522.13      525.83      6.29 o 
  -1   7   3        4.44        5.25      0.83 o 
   0   7   3      394.97      396.93      4.90 o 
   1   7   3      291.90      283.72      4.55 o 
   2   7   3        6.77        7.31      0.58 o 
   3   7   3       37.24       46.91      1.51 o 
   4   7   3        2.80        4.52      0.61 o 
   5   7   3       14.54       12.51      0.90 o 
   6   7   3       89.41       89.75      2.18 o 
   7   7   3       66.33       78.04      2.36 o 
   8   7   3        5.62        6.20      1.65 o 
   9   7   3       28.65       27.64      2.17 o 
  10   7   3        0.16        0.02      0.88 o 
  11   7   3       45.83       54.11      4.58 o 
  12   7   3       25.55       28.10      2.36 o 
 -12   8   3        5.69        8.57      1.79 o 
 -11   8   3        3.40        1.70      1.36 o 
 -10   8   3        3.49        4.61      1.95 o 
  -9   8   3        7.27        5.86      1.48 o 
  -8   8   3        2.54        0.49      1.80 o 
  -7   8   3        7.57        5.60      1.23 o 
  -6   8   3       16.03       13.36      1.10 o 
  -5   8   3       23.65       25.89      1.39 o 
  -4   8   3        6.11        6.57      1.03 o 
  -3   8   3       26.62       30.10      1.20 o 
  -2   8   3       28.34       29.73      1.21 o 
  -1   8   3        7.07        5.93      0.72 o 
   0   8   3        5.30        5.60      0.70 o 
   1   8   3        2.88        2.04      0.60 o 
   2   8   3        4.86        4.21      0.65 o 
   3   8   3       13.70       13.55      0.82 o 
   4   8   3       14.66        8.57      0.78 o 
   5   8   3        0.25        0.90      0.65 o 
   6   8   3        9.38        9.90      1.05 o 
   7   8   3        0.52        0.36      0.76 o 
   8   8   3        5.20        4.48      0.83 o 
   9   8   3        4.12        4.02      1.26 o 
  10   8   3        3.19        1.43      1.24 o 
  11   8   3       17.38       15.99      3.88 o 
 -10   9   3       57.99       61.13      3.21 o 
  -9   9   3       17.07       17.05      1.97 o 
  -8   9   3        8.37        8.56      2.27 o 
  -7   9   3       56.81       58.56      2.40 o 
  -6   9   3        1.03       -0.05      0.76 o 
  -5   9   3       25.89       25.69      1.64 o 
  -4   9   3       20.00       15.55      1.32 o 
  -3   9   3       53.00       53.67      2.14 o 
  -2   9   3       96.99       91.11      2.70 o 
  -1   9   3        5.22        2.67      0.83 o 
   0   9   3      100.79      103.47      2.58 o 
   1   9   3      120.98      119.16      2.79 o 
   2   9   3        6.49        5.81      1.02 o 
   3   9   3       92.90       88.70      2.67 o 
   4   9   3       77.27       74.85      2.91 o 
   5   9   3        3.01        5.15      1.17 o 
   6   9   3        0.62        0.57      1.07 o 
   7   9   3        2.83        3.52      1.18 o 
   8   9   3        0.12       -0.81      0.81 o 
   9   9   3       23.01       21.05      2.00 o 
  10   9   3        0.02        0.18      1.26 o 
  -8  10   3        1.82        1.61      1.33 o 
  -7  10   3       12.82       12.79      1.78 o 
  -6  10   3       19.34       18.81      1.61 o 
  -5  10   3        3.37        3.43      1.07 o 
  -4  10   3        4.22        3.61      1.02 o 
  -3  10   3        5.85        6.23      1.10 o 
  -2  10   3        0.89        0.05      0.90 o 
  -1  10   3       52.76       66.49      2.44 o 
   0  10   3       51.15       49.97      2.16 o 
   1  10   3        9.94        9.22      1.23 o 
   2  10   3       34.64       37.96      1.96 o 
   3  10   3        8.76        9.79      1.45 o 
   4  10   3        4.83        4.96      1.25 o 
   5  10   3       25.53       27.27      2.08 o 
   6  10   3        5.21        8.42      1.85 o 
   7  10   3        0.43        0.90      1.39 o 
   8  10   3       19.10       16.54      1.53 o 
  -5  11   3        2.01        0.17      1.21 o 
  -4  11   3        3.47        4.61      1.39 o 
  -3  11   3       10.66       11.39      3.15 o 
  -2  11   3        1.29       -0.51      1.15 o 
  -1  11   3        3.30        1.29      1.20 o 
   0  11   3        0.67       -0.32      1.15 o 
   1  11   3       11.02       12.16      1.68 o 
   2  11   3       15.90       13.18      1.80 o 
   3  11   3        2.32        1.13      1.27 o 
   4  11   3        6.92        9.46      1.61 o 
   5  11   3        0.00       -0.04      1.26 o 
 -16   0   4        8.80       10.64      2.57 o 
 -15   0   4        0.08       -1.18      1.18 o 
 -14   0   4       14.46        9.79      1.27 o 
 -13   0   4       29.05       31.75      1.85 o 
 -12   0   4       20.10       20.77      1.47 o 
 -11   0   4        0.20        0.97      0.76 o 
 -10   0   4     1402.69     1321.38     22.34 o 
  -9   0   4      754.59      735.64     12.05 o 
  -8   0   4      111.13      107.59      2.50 o 
  -7   0   4     1076.26     1090.69     17.06 o 
  -6   0   4       10.43        9.88      0.70 o 
  -5   0   4     1064.74     1009.06     18.42 o 
  -4   0   4      666.88      646.41      7.11 o 
  -3   0   4       34.51       31.81      1.15 o 
  -1   0   4     1096.44     1264.56     18.89 o 
   1   0   4      945.52     1027.97     15.91 o 
   2   0   4      850.48      939.34     17.93 o 
   3   0   4     1523.01     1656.59     29.66 o 
   4   0   4     1590.77     1618.43     24.68 o 
   5   0   4      729.01      914.49     15.79 o 
   6   0   4      704.71      720.11     20.28 o 
   7   0   4      799.08      778.17     28.89 o 
   8   0   4       94.50       98.05      3.18 o 
   9   0   4      747.81      701.51     11.44 o 
  10   0   4      254.67      260.40     11.54 o 
  11   0   4       66.24       62.75      2.82 o 
  12   0   4       13.91       16.35      1.76 o 
  13   0   4        4.12        2.66      1.34 o 
  14   0   4       38.74       39.40      3.86 o 
  15   0   4        0.07        0.73      1.97 o 
 -16   1   4        0.00       -0.21      1.89 o 
 -15   1   4        9.66        9.35      1.18 o 
 -14   1   4       20.33       19.14      1.23 o 
 -13   1   4        8.72        5.47      0.76 o 
 -12   1   4        1.38        0.40      0.56 o 
 -11   1   4       23.23       20.53      1.06 o 
 -10   1   4      100.74      102.93      2.00 o 
  -9   1   4      261.97      267.95      3.60 o 
  -8   1   4      162.12      160.91      2.35 o 
  -7   1   4        1.07        0.96      0.36 o 
  -6   1   4      544.13      565.21      6.00 o 
  -5   1   4        2.97        5.17      0.30 o 
  -2   1   4      223.97      222.25      2.12 o 
  -1   1   4      265.20      307.62      3.25 o 
   0   1   4      849.36      890.12      9.56 o 
   1   1   4      107.19      114.24      1.64 o 
   3   1   4      476.06      527.32      5.94 o 
   4   1   4      529.69      586.46      7.70 o 
   5   1   4      802.25      881.97      8.48 o 
   6   1   4        0.17       -0.13      0.26 o 
   7   1   4       31.26       34.12      1.26 o 
   8   1   4       16.43       16.32      0.73 o 
   9   1   4       54.80       57.42      1.46 o 
  10   1   4      110.33       99.96      2.08 o 
  11   1   4        5.92        5.47      0.89 o 
  12   1   4        1.96        2.33      0.84 o 
  13   1   4        0.24       -1.03      1.03 o 
  14   1   4        1.28        1.46      1.61 o 
  15   1   4        2.97        1.24      1.37 o 
 -15   2   4        5.28       11.00      1.47 o 
 -14   2   4        0.58        0.24      0.76 o 
 -13   2   4       51.00       51.20      1.71 o 
 -12   2   4       78.47       77.94      1.83 o 
 -11   2   4       35.21       34.15      1.19 o 
 -10   2   4       17.24       18.48      0.85 o 
  -9   2   4       34.50       31.60      1.10 o 
  -8   2   4      560.04      573.06      6.76 o 
  -7   2   4      469.81      482.03      5.71 o 
  -6   2   4      259.69      312.51      3.87 o 
  -5   2   4       84.18       64.18      1.07 o 
  -4   2   4     1134.67     1184.24     12.85 o 
  -3   2   4       39.54       40.80      0.66 o 
  -2   2   4     2752.96     2799.33     32.28 o 
  -1   2   4      521.81      520.11      5.85 o 
   0   2   4       16.89       23.81      0.59 o 
   1   2   4      105.46      132.92      1.62 o 
   2   2   4      434.10      484.03      6.08 o 
   3   2   4      766.21      792.07      9.68 o 
   4   2   4        5.16        2.31      0.39 o 
   5   2   4       39.26       38.01      0.82 o 
   6   2   4      445.31      456.07      5.40 o 
   7   2   4       39.81       44.11      1.06 o 
   8   2   4       26.34       24.90      0.99 o 
   9   2   4      315.21      313.51      5.43 o 
  10   2   4       27.67       21.84      1.08 o 
  11   2   4       12.19       11.44      1.07 o 
  12   2   4      138.83      129.75      3.16 o 
  13   2   4        1.55        1.75      1.18 o 
  14   2   4        1.42        0.64      1.24 o 
  15   2   4        7.30       13.24      2.75 o 
 -15   3   4        2.89        1.74      1.19 o 
 -14   3   4      102.32      115.75      2.69 o 
 -13   3   4        5.86        6.03      0.90 o 
 -12   3   4       85.79       79.54      2.06 o 
 -11   3   4      252.71      245.43      4.45 o 
 -10   3   4       51.09       40.08      1.30 o 
  -9   3   4      252.07      258.70      3.28 o 
  -8   3   4      367.63      366.99      4.26 o 
  -7   3   4       46.41       42.49      0.93 o 
  -6   3   4       34.09       27.33      0.84 o 
  -5   3   4      371.63      409.37      4.87 o 
  -3   3   4      327.24      280.06      3.13 o 
  -2   3   4      258.32      259.56      4.00 o 
   0   3   4      109.77      128.53      2.27 o 
   1   3   4        6.69       11.44      0.97 o 
   2   3   4     1837.97     1858.28     21.72 o 
   3   3   4      735.36      729.40      8.96 o 
   4   3   4        0.09       -0.17      0.35 o 
   5   3   4      731.83      720.25      8.14 o 
   6   3   4       72.69       62.28      1.23 o 
   7   3   4      255.61      247.42      3.62 o 
   8   3   4      293.59      311.73      4.48 o 
   9   3   4        3.35        1.92      0.70 o 
  10   3   4       92.34       91.08      2.08 o 
  11   3   4        1.71        1.38      0.67 o 
  12   3   4       15.51       16.97      1.35 o 
  13   3   4       26.65       23.49      2.10 o 
  14   3   4        0.14       -0.79      1.11 o 
 -15   4   4        0.00        2.88      1.48 o 
 -14   4   4        0.46       -0.33      1.38 o 
 -13   4   4        2.54        1.21      1.04 o 
 -12   4   4        0.47        1.54      0.89 o 
 -11   4   4       12.87       12.26      1.07 o 
 -10   4   4        6.44        9.84      1.47 o 
  -9   4   4       45.67       52.52      1.47 o 
  -8   4   4       78.56       64.30      1.61 o 
  -7   4   4       17.48       19.22      0.96 o 
  -6   4   4        9.45        9.97      0.61 o 
  -5   4   4       31.19       38.32      1.12 o 
  -4   4   4      201.64      201.50      2.51 o 
  -3   4   4      255.79      274.49      2.97 o 
  -2   4   4      876.01      881.41      9.72 o 
  -1   4   4       13.42        7.68      0.57 o 
   0   4   4       49.63       58.87      1.23 o 
   1   4   4      175.71      231.37      3.27 o 
   2   4   4        9.67        5.23      0.52 o 
   3   4   4      100.71      136.58      2.49 o 
   4   4   4      125.64      149.64      2.49 o 
   5   4   4       24.87       29.31      0.77 o 
   6   4   4        2.89        3.05      0.45 o 
   7   4   4       30.19       30.49      1.02 o 
   8   4   4      136.28      136.94      2.56 o 
   9   4   4       16.38       15.65      1.00 o 
  10   4   4       22.06       18.07      1.19 o 
  11   4   4        2.78        2.39      0.82 o 
  12   4   4        0.04       -0.31      1.09 o 
  13   4   4        1.75        0.29      1.15 o 
  14   4   4        0.32        0.12      1.23 o 
 -14   5   4       21.30       17.96      2.15 o 
 -13   5   4       20.01       20.34      5.90 o 
 -12   5   4       15.92       16.24      1.86 o 
 -11   5   4       51.79       52.39      2.14 o 
 -10   5   4       16.43       11.10      1.16 o 
  -9   5   4       43.34       51.82      1.68 o 
  -8   5   4       42.77       49.17      1.60 o 
  -7   5   4       32.19       31.81      1.19 o 
  -6   5   4      158.31      168.43      2.56 o 
  -5   5   4      141.01      134.39      2.00 o 
  -4   5   4        3.21        4.71      0.44 o 
  -3   5   4      893.67      859.02      7.85 o 
  -2   5   4       51.70       40.65      1.59 o 
  -1   5   4      281.27      281.32      4.40 o 
   0   5   4      941.20      938.09     11.43 o 
   1   5   4      265.88      273.12      3.90 o 
   2   5   4       33.32       25.78      0.97 o 
   3   5   4      149.58      144.86      2.73 o 
   4   5   4      287.87      279.43      4.55 o 
   5   5   4      148.65      148.50      2.17 o 
   6   5   4       17.41       15.46      0.73 o 
   7   5   4      377.22      377.40      4.83 o 
   8   5   4       24.29       23.79      1.14 o 
   9   5   4       81.79       77.60      2.15 o 
  10   5   4      116.63      110.77      2.95 o 
  11   5   4       39.82       35.62      1.71 o 
  12   5   4       10.24       10.37      1.60 o 
  13   5   4        6.22        5.45      2.42 o 
 -13   6   4       12.18       13.17      1.89 o 
 -12   6   4       23.18       21.73      2.11 o 
 -11   6   4        0.16       -0.99      0.99 o 
 -10   6   4       28.99       26.49      1.66 o 
  -9   6   4        1.10        2.10      0.84 o 
  -8   6   4        2.63        2.29      0.82 o 
  -7   6   4        0.20       -0.46      0.59 o 
  -6   6   4      136.23      132.88      2.51 o 
  -5   6   4      206.98      202.71      2.78 o 
  -4   6   4      639.70      665.51      6.36 o 
  -3   6   4       32.52       26.43      0.85 o 
  -2   6   4     1053.34     1042.69     11.57 o 
  -1   6   4        2.49        1.92      0.94 o 
   0   6   4      434.97      428.40      5.18 o 
   1   6   4      369.98      388.12      5.36 o 
   2   6   4       15.05       13.84      0.92 o 
   3   6   4      159.51      174.50      2.72 o 
   4   6   4       42.89       49.91      1.40 o 
   5   6   4        4.31        3.26      0.61 o 
   6   6   4       28.87       29.84      1.66 o 
   7   6   4       69.96       67.64      1.89 o 
   8   6   4        0.83       -0.34      0.86 o 
   9   6   4        7.61        7.90      0.97 o 
  10   6   4       16.93       18.48      1.33 o 
  11   6   4       17.15       22.27      1.63 o 
  12   6   4       17.73       19.57      2.03 o 
  13   6   4        0.68       -0.20      2.02 o 
 -12   7   4        0.05       -0.40      1.26 o 
 -11   7   4        9.68       13.74      1.82 o 
 -10   7   4        1.78        1.12      1.14 o 
  -9   7   4       10.28       10.54      1.53 o 
  -8   7   4       29.83       40.16      1.99 o 
  -7   7   4        1.85        3.03      1.00 o 
  -6   7   4        6.46        7.64      0.90 o 
  -5   7   4        1.50        1.91      0.57 o 
  -4   7   4       20.05       18.16      0.89 o 
  -3   7   4       80.33       77.39      1.64 o 
  -2   7   4       49.87       52.78      1.45 o 
  -1   7   4        0.03       -0.42      0.42 o 
   0   7   4       47.45       50.99      1.17 o 
   1   7   4       95.39       86.69      1.56 o 
   2   7   4      308.57      282.22      3.69 o 
   3   7   4       48.50       44.05      1.85 o 
   4   7   4       41.28       33.98      1.53 o 
   5   7   4       56.92       46.73      1.50 o 
   6   7   4        0.06       -0.13      0.58 o 
   7   7   4       22.45       18.15      1.26 o 
   8   7   4       23.79       22.51      1.22 o 
   9   7   4        1.11        2.72      0.95 o 
  10   7   4        1.41        0.64      0.94 o 
  11   7   4        0.30        0.90      1.02 o 
  12   7   4        3.30        5.11      1.54 o 
 -11   8   4       15.33       16.63      2.04 o 
 -10   8   4        5.70        6.53      1.55 o 
  -9   8   4       45.93       49.45      2.72 o 
  -8   8   4       38.56       42.46      2.50 o 
  -7   8   4      154.95      164.47      4.90 o 
  -6   8   4        0.19        0.44      0.84 o 
  -5   8   4      257.07      259.94      3.80 o 
  -4   8   4       46.47       41.90      1.45 o 
  -3   8   4      153.68      162.66      2.90 o 
  -2   8   4      258.08      270.88      4.30 o 
  -1   8   4      147.34      144.61      2.66 o 
   0   8   4       34.96       34.35      1.34 o 
   1   8   4      106.84      109.34      2.20 o 
   2   8   4       20.37       23.00      1.48 o 
   3   8   4       77.66       79.72      2.08 o 
   4   8   4       40.52       47.07      1.45 o 
   5   8   4        0.19        0.34      0.68 o 
   6   8   4        1.30        1.70      0.81 o 
   7   8   4        0.42        0.96      0.79 o 
   8   8   4        8.19        8.85      0.97 o 
   9   8   4       21.42       23.11      1.65 o 
  10   8   4        0.18       -0.16      1.13 o 
  11   8   4       24.27       23.00      2.20 o 
 -10   9   4        5.66        5.06      1.59 o 
  -9   9   4        2.76        2.26      1.32 o 
  -8   9   4       18.75       18.36      1.97 o 
  -7   9   4       13.79       14.92      1.45 o 
  -6   9   4        3.49        1.74      0.97 o 
  -5   9   4        5.73        6.68      0.95 o 
  -4   9   4       12.72       10.52      1.19 o 
  -3   9   4        0.48       -0.77      0.77 o 
  -2   9   4        0.01        0.18      0.77 o 
  -1   9   4        1.09        0.45      0.79 o 
   0   9   4        5.66        3.94      1.20 o 
   1   9   4       26.59       25.77      1.32 o 
   2   9   4       21.14       24.62      1.30 o 
   3   9   4       54.04       52.47      2.39 o 
   4   9   4        0.66        1.43      0.95 o 
   5   9   4        0.20       -0.52      0.91 o 
   6   9   4        0.55        0.33      1.03 o 
   7   9   4        0.79       -0.75      1.02 o 
   8   9   4        0.45        1.18      1.13 o 
   9   9   4        0.14       -0.61      1.14 o 
  -8  10   4        5.05        3.75      2.27 o 
  -7  10   4        2.81        2.01      1.30 o 
  -6  10   4       20.50       18.07      1.63 o 
  -5  10   4        8.10        8.23      1.23 o 
  -4  10   4       12.38        9.70      1.54 o 
  -3  10   4        2.06        0.75      1.12 o 
  -2  10   4        7.01        5.51      1.07 o 
  -1  10   4        2.28        3.23      0.98 o 
   0  10   4       35.77       35.79      2.24 o 
   1  10   4       29.01       32.44      1.96 o 
   2  10   4        0.97        0.26      0.88 o 
   3  10   4        0.28       -0.39      1.29 o 
   4  10   4        4.48        6.39      1.29 o 
   5  10   4        0.00       -0.11      2.00 o 
   6  10   4        6.24        7.72      1.49 o 
   7  10   4        2.88        2.19      1.31 o 
  -4  11   4       20.41       18.01      1.98 o 
  -3  11   4       19.72       22.28      2.10 o 
  -2  11   4        0.16       -0.77      1.17 o 
  -1  11   4       26.71       27.46      2.79 o 
   0  11   4       35.01       36.65      2.52 o 
   1  11   4        3.03        2.69      1.33 o 
   2  11   4       21.00       20.79      2.03 o 
   3  11   4       20.16       21.08      1.99 o 
   4  11   4        0.19        0.07      1.26 o 
 -15   1   5       13.71       11.09      1.82 o 
 -14   1   5        5.80        3.49      1.09 o 
 -13   1   5       59.40       55.15      2.39 o 
 -12   1   5      174.63      159.32      2.69 o 
 -11   1   5        1.49        2.45      0.60 o 
 -10   1   5      663.52      656.86      7.21 o 
  -9   1   5      627.46      620.13      6.76 o 
  -8   1   5       69.87       63.67      1.21 o 
  -7   1   5     1317.22     1334.72     13.49 o 
  -6   1   5      728.38      783.59     10.51 o 
  -5   1   5      300.11      275.11      4.47 o 
  -4   1   5      706.26      703.37      8.58 o 
  -3   1   5      168.95      194.07      2.22 o 
  -2   1   5        0.34        0.27      0.13 o 
  -1   1   5       12.21       11.95      0.32 o 
   0   1   5      698.94      757.73      8.21 o 
   1   1   5     1202.18     1276.55     15.04 o 
   2   1   5       84.26      107.27      1.70 o 
   3   1   5     1061.85     1087.19     17.95 o 
   4   1   5      856.75      860.17      8.85 o 
   5   1   5       24.52       21.59      0.68 o 
   6   1   5       29.02       30.28      1.16 o 
   7   1   5      425.79      430.40      7.48 o 
   8   1   5       97.80       91.34      1.88 o 
   9   1   5       78.51       75.07      2.05 o 
  10   1   5      126.55      120.40      2.81 o 
  11   1   5        0.17       -0.52      0.70 o 
  12   1   5       43.27       45.89      1.91 o 
  13   1   5        2.68        4.64      1.78 o 
  14   1   5       19.61       23.39      2.26 o 
 -15   2   5        0.79        0.50      1.37 o 
 -14   2   5       19.51       24.89      1.83 o 
 -13   2   5        9.55       10.68      1.00 o 
 -12   2   5       10.18       12.20      0.98 o 
 -11   2   5      156.79      151.77      3.74 o 
 -10   2   5        5.29        3.89      0.55 o 
  -9   2   5       99.71       98.18      1.80 o 
  -8   2   5      117.46      118.24      2.30 o 
  -7   2   5       28.59       29.17      0.80 o 
  -6   2   5        0.79       -0.32      0.37 o 
  -5   2   5      264.93      249.90      3.15 o 
  -4   2   5       21.21       23.86      0.63 o 
  -1   2   5      137.18      137.33      2.06 o 
   0   2   5     1177.24     1198.96     14.21 o 
   1   2   5      186.54      209.70      2.40 o 
   2   2   5     1198.10     1309.37     14.25 o 
   3   2   5      329.80      331.13      4.41 o 
   4   2   5      581.40      618.08      8.31 o 
   5   2   5      465.75      477.77      5.54 o 
   6   2   5        0.31        0.20      0.35 o 
   7   2   5      112.33      109.34      1.79 o 
   8   2   5      231.80      238.12      4.28 o 
   9   2   5        5.10        3.50      0.59 o 
  10   2   5       54.11       58.01      1.90 o 
  11   2   5       21.74       16.74      1.72 o 
  12   2   5        3.48        3.26      0.94 o 
  13   2   5       18.80       20.94      2.01 o 
  14   2   5        1.42        3.57      1.39 o 
 -15   3   5        3.49        2.06      1.47 o 
 -14   3   5       16.77       18.33      1.67 o 
 -13   3   5       11.68       10.71      1.17 o 
 -12   3   5       52.22       60.27      1.81 o 
 -11   3   5        0.64        0.54      0.69 o 
 -10   3   5       12.85       15.91      1.08 o 
  -9   3   5       37.27       43.89      1.36 o 
  -8   3   5        3.77        3.12      0.55 o 
  -7   3   5      100.14      105.73      1.98 o 
  -6   3   5       22.93       24.74      0.82 o 
  -5   3   5       82.02       91.72      1.77 o 
  -4   3   5      102.32      105.76      1.50 o 
  -3   3   5       30.42       37.49      0.73 o 
  -2   3   5      347.73      318.66      4.15 o 
  -1   3   5      611.19      614.44      8.55 o 
   0   3   5      215.64      223.42      3.16 o 
   2   3   5       54.22       41.21      0.99 o 
   3   3   5       43.53       50.66      1.33 o 
   4   3   5        2.97        2.91      0.51 o 
   5   3   5       53.77       48.47      1.40 o 
   6   3   5      178.91      171.31      2.43 o 
   7   3   5      125.06      138.04      2.44 o 
   8   3   5       87.62       84.76      2.63 o 
   9   3   5       55.53       51.41      1.50 o 
  10   3   5        0.46       -0.66      0.66 o 
  11   3   5        0.48       -0.21      0.73 o 
  12   3   5        0.17        1.11      1.12 o 
  13   3   5        0.20       -1.09      1.09 o 
  14   3   5        5.08        4.97      1.76 o 
 -14   4   5       44.59       43.83      2.96 o 
 -13   4   5       74.98       83.82      3.61 o 
 -12   4   5       11.43        9.42      1.09 o 
 -11   4   5       77.27       81.96      2.68 o 
 -10   4   5        0.01       -0.59      0.59 o 
  -9   4   5        0.07        0.91      0.60 o 
  -8   4   5       18.27       24.95      1.45 o 
  -7   4   5       24.30       30.55      1.14 o 
  -6   4   5       51.83       47.86      1.16 o 
  -5   4   5      274.30      274.36      3.31 o 
  -4   4   5      117.87      132.01      2.26 o 
  -3   4   5     1364.17     1342.93     12.54 o 
  -2   4   5      112.39       94.70      1.72 o 
  -1   4   5      197.49      225.47      2.94 o 
   0   4   5      274.94      265.92      4.25 o 
   1   4   5       17.44       17.99      0.84 o 
   2   4   5      115.45      103.92      1.85 o 
   3   4   5       60.79       70.67      3.46 o 
   4   4   5      124.35      114.23      2.09 o 
   5   4   5      527.20      523.48      6.91 o 
   6   4   5      229.99      226.19      3.69 o 
   7   4   5      454.85      443.41      6.03 o 
   8   4   5      281.80      286.83      4.34 o 
   9   4   5       87.77       94.89      2.13 o 
  10   4   5       82.10       82.00      2.72 o 
  11   4   5       14.66       14.14      1.54 o 
  12   4   5        2.77        3.28      2.49 o 
  13   4   5        5.95        5.89      1.51 o 
  14   4   5        3.93        5.19      2.06 o 
 -14   5   5        0.00       -0.81      1.35 o 
 -13   5   5        0.01        0.06      1.27 o 
 -12   5   5        7.76        6.13      1.18 o 
 -11   5   5        5.59        6.61      1.10 o 
 -10   5   5       10.00        9.22      1.16 o 
  -9   5   5        0.83        0.27      0.68 o 
  -8   5   5       13.86       15.76      1.05 o 
  -7   5   5       84.71       79.00      1.99 o 
  -6   5   5        6.97        8.04      0.70 o 
  -5   5   5      183.51      165.37      2.50 o 
  -4   5   5      719.88      696.33      7.45 o 
  -3   5   5       27.12       19.62      0.61 o 
  -2   5   5      113.18      104.83      1.95 o 
  -1   5   5      107.95      119.57      2.13 o 
   0   5   5        1.97        1.43      0.61 o 
   1   5   5      187.54      193.30      3.48 o 
   2   5   5      229.79      246.05      3.65 o 
   3   5   5       99.70       88.00      2.01 o 
   4   5   5       10.30       12.65      0.99 o 
   5   5   5       64.40       66.91      1.84 o 
   6   5   5        9.89        8.70      0.59 o 
   7   5   5       90.88       94.22      1.77 o 
   8   5   5       61.09       65.66      1.93 o 
   9   5   5        5.09        5.17      0.87 o 
  10   5   5        9.14        8.86      1.03 o 
  11   5   5        1.80        1.76      1.16 o 
  12   5   5        0.77        2.16      1.24 o 
  13   5   5        1.73        2.78      1.44 o 
 -13   6   5       13.71       18.43      2.12 o 
 -12   6   5        6.71        6.56      2.49 o 
 -11   6   5       39.91       43.16      4.53 o 
 -10   6   5       45.40       40.89      2.01 o 
  -9   6   5       25.05       26.98      1.64 o 
  -8   6   5       23.65       26.48      1.35 o 
  -7   6   5        7.04        5.38      0.80 o 
  -6   6   5      111.77      114.27      2.28 o 
  -5   6   5        0.21        0.97      0.55 o 
  -4   6   5        3.05        4.06      0.54 o 
  -3   6   5       19.45       24.08      0.84 o 
  -2   6   5      241.37      243.13      3.17 o 
  -1   6   5       48.84       48.85      2.11 o 
   0   6   5      316.46      314.56      4.52 o 
   1   6   5      109.70      105.33      2.84 o 
   2   6   5      422.89      368.93      5.78 o 
   3   6   5      187.55      170.56      3.25 o 
   4   6   5       36.92       35.81      1.59 o 
   5   6   5       92.48       94.20      3.02 o 
   6   6   5        9.30        8.85      0.77 o 
   7   6   5       28.61       26.03      2.50 o 
   8   6   5       15.02       12.94      1.07 o 
   9   6   5        8.71        8.17      0.98 o 
  10   6   5        5.87        4.64      1.39 o 
  11   6   5        3.07        0.98      1.21 o 
  12   6   5        2.27        2.65      1.34 o 
 -12   7   5       15.81       17.49      2.11 o 
 -11   7   5        0.55        1.76      1.29 o 
 -10   7   5        8.00        6.16      1.50 o 
  -9   7   5       18.24       19.50      1.92 o 
  -8   7   5       28.66       24.73      1.62 o 
  -7   7   5      146.28      145.88      4.16 o 
  -6   7   5       24.81       25.60      2.08 o 
  -5   7   5      251.13      248.68      3.92 o 
  -4   7   5      147.60      141.32      2.22 o 
  -3   7   5        1.59        1.26      0.78 o 
  -2   7   5      498.37      493.10      6.58 o 
  -1   7   5      357.29      365.13      5.10 o 
   0   7   5        2.97        1.45      0.55 o 
   1   7   5      259.17      258.00      3.80 o 
   2   7   5       95.48       98.73      2.87 o 
   3   7   5       55.10       46.85      1.38 o 
   4   7   5       24.99       29.69      1.08 o 
   5   7   5       16.20       16.91      0.95 o 
   6   7   5        0.09        0.26      0.57 o 
   7   7   5        0.20        0.55      0.71 o 
   8   7   5       10.63       10.30      0.92 o 
   9   7   5       33.74       37.96      2.05 o 
  10   7   5        6.34        8.25      1.50 o 
  11   7   5        6.29        6.89      1.54 o 
 -11   8   5        0.28       -1.24      1.29 o 
 -10   8   5        0.95        0.63      1.27 o 
  -9   8   5        5.76        7.28      1.57 o 
  -8   8   5       36.95       46.37      2.65 o 
  -7   8   5       27.23       27.91      1.70 o 
  -6   8   5        0.13       -1.03      1.11 o 
  -5   8   5        7.17        8.76      0.94 o 
  -4   8   5       23.09       22.95      1.33 o 
  -3   8   5        0.14        0.59      0.60 o 
  -2   8   5        3.33        4.83      0.70 o 
  -1   8   5        1.65        0.87      0.55 o 
   0   8   5        1.72        0.81      0.53 o 
   1   8   5       13.15        9.54      0.76 o 
   2   8   5        0.13        0.83      0.58 o 
   3   8   5        6.14        5.13      0.79 o 
   4   8   5        0.50        0.55      0.58 o 
   5   8   5       12.34       10.46      1.02 o 
   6   8   5        0.18       -0.64      0.75 o 
   7   8   5       10.85        9.76      1.15 o 
   8   8   5        6.19        9.29      1.15 o 
   9   8   5        4.96        7.70      1.21 o 
  10   8   5        0.00       -0.17      2.15 o 
  -9   9   5       10.02        8.81      1.72 o 
  -8   9   5        0.56       -0.40      1.12 o 
  -7   9   5       17.41       20.64      2.02 o 
  -6   9   5        1.84        3.12      1.24 o 
  -5   9   5       39.27       43.88      2.67 o 
  -4   9   5       31.49       34.59      1.84 o 
  -3   9   5        2.34        0.17      1.37 o 
  -2   9   5       31.37       31.76      1.93 o 
  -1   9   5       18.52       20.03      1.21 o 
   0   9   5       43.09       42.37      1.79 o 
   1   9   5       80.53       88.19      2.84 o 
   2   9   5       13.11       16.45      1.62 o 
   3   9   5        5.46        6.59      0.98 o 
   4   9   5       23.82       25.49      1.54 o 
   5   9   5        0.27        0.49      0.82 o 
   6   9   5       17.86       18.08      1.63 o 
   7   9   5        4.90        8.06      1.38 o 
   8   9   5        0.56        0.86      0.90 o 
  -7  10   5        0.68        0.23      1.27 o 
  -6  10   5       21.02       19.33      2.03 o 
  -5  10   5        0.01       -1.11      1.11 o 
  -4  10   5       14.18       13.26      1.41 o 
  -3  10   5        8.63        9.44      1.48 o 
  -2  10   5       17.42       20.67      1.88 o 
  -1  10   5        3.39        2.14      1.20 o 
   0  10   5       59.94       56.14      3.07 o 
   1  10   5        7.76        5.99      1.31 o 
   2  10   5       26.05       34.58      2.24 o 
   3  10   5        9.22       10.22      1.50 o 
   4  10   5        3.69        5.93      1.31 o 
   5  10   5        4.36        3.54      1.26 o 
   6  10   5        0.09       -0.83      1.72 o 
  -3  11   5        0.73       -0.32      1.26 o 
  -2  11   5       13.00       13.63      1.78 o 
  -1  11   5        0.02       -1.20      1.20 o 
   0  11   5        0.74        0.79      1.25 o 
   1  11   5        6.06        4.53      1.42 o 
   2  11   5        1.04        0.51      1.61 o 
 -15   0   6       53.64       55.28      4.55 o 
 -14   0   6        4.42        1.33      2.02 o 
 -13   0   6      128.19      133.98      6.52 o 
 -12   0   6      108.79      103.43      5.45 o 
 -11   0   6      114.93       99.29      2.70 o 
 -10   0   6        3.51        3.54      0.74 o 
  -9   0   6      591.38      635.14      9.08 o 
  -8   0   6       61.65       63.18      1.56 o 
  -7   0   6     1139.13     1115.28     14.93 o 
  -6   0   6     2139.45     2113.23     31.59 o 
  -5   0   6       93.04       81.08      1.59 o 
  -4   0   6      142.24      135.89      3.39 o 
  -3   0   6        6.23        6.96      1.06 o 
  -2   0   6      301.02      298.07      8.73 o 
  -1   0   6      251.06      247.13      5.81 o 
   0   0   6      470.54      459.12      6.20 o 
   1   0   6      468.16      472.40     10.67 o 
   2   0   6        0.61        1.54      1.30 o 
   3   0   6       13.70       13.98      0.74 o 
   4   0   6      508.72      546.62      8.86 o 
   5   0   6      122.78      119.17      2.77 o 
   6   0   6       90.57       93.14      5.13 o 
   7   0   6      143.57      146.98      8.35 o 
   8   0   6       63.35       56.35      2.41 o 
   9   0   6       34.07       34.89      4.44 o 
  10   0   6      100.98       94.26      3.50 o 
  11   0   6       59.57       54.15      2.96 o 
  12   0   6       22.59       21.59      2.79 o 
  13   0   6        0.00       -1.42      1.42 o 
  14   0   6       36.08       40.13      4.03 o 
 -15   1   6        1.03       -0.49      1.37 o 
 -14   1   6        3.25        1.94      1.41 o 
 -13   1   6        2.82        4.01      1.41 o 
 -12   1   6       39.87       37.64      1.92 o 
 -11   1   6        2.17        1.64      0.63 o 
 -10   1   6       15.17       16.04      0.87 o 
  -9   1   6       77.22       68.44      1.58 o 
  -8   1   6      224.64      205.67      2.84 o 
  -7   1   6      222.98      231.81      2.74 o 
  -6   1   6       35.84       28.89      0.99 o 
  -5   1   6       18.24       14.88      0.62 o 
  -4   1   6       52.91       61.27      0.90 o 
  -3   1   6        2.12        1.55      0.18 o 
  -2   1   6       65.01       65.62      1.01 o 
  -1   1   6       31.05       33.62      0.74 o 
   0   1   6        6.39        7.39      0.38 o 
   1   1   6      427.65      418.55      4.79 o 
   2   1   6      545.90      545.89      6.81 o 
   3   1   6      387.70      401.22      4.32 o 
   4   1   6        0.03        0.83      0.29 o 
   5   1   6      337.43      340.80      4.18 o 
   6   1   6       30.17       28.64      1.06 o 
   7   1   6       10.08       14.74      1.26 o 
   8   1   6      105.13      106.17      2.43 o 
   9   1   6      112.59      109.77      2.59 o 
  10   1   6        4.12        5.69      0.87 o 
  11   1   6        8.37        7.60      1.00 o 
  12   1   6        9.52        7.25      1.43 o 
  13   1   6        1.14        1.82      1.24 o 
  14   1   6        0.22       -1.09      1.21 o 
 -15   2   6       23.68       24.64      2.45 o 
 -14   2   6       39.18       39.57      2.81 o 
 -13   2   6        2.32        4.45      1.15 o 
 -12   2   6      143.71      149.78      4.61 o 
 -11   2   6       28.73       30.22      1.26 o 
 -10   2   6      121.06      130.70      2.80 o 
  -9   2   6      498.45      488.90      5.99 o 
  -8   2   6      148.55      150.60      2.58 o 
  -7   2   6       36.64       36.85      2.23 o 
  -6   2   6       15.79       16.12      0.79 o 
  -5   2   6       61.66       58.77      1.46 o 
  -4   2   6      260.36      254.44      3.14 o 
  -3   2   6        6.98        9.06      0.64 o 
  -2   2   6      234.90      264.93      4.07 o 
  -1   2   6       72.19       65.68      1.26 o 
   0   2   6      276.24      264.78      4.60 o 
   1   2   6      143.93      128.38      2.07 o 
   2   2   6      157.67      136.97      3.46 o 
   3   2   6       33.39       39.81      0.99 o 
   4   2   6       85.34       72.29      1.43 o 
   5   2   6      193.94      185.66      2.11 o 
   6   2   6      158.70      148.25      2.46 o 
   7   2   6      169.46      161.51      2.36 o 
   8   2   6        1.88        1.90      0.65 o 
   9   2   6       53.86       50.51      1.73 o 
  10   2   6       15.27       10.93      1.24 o 
  11   2   6        3.49        2.83      0.84 o 
  12   2   6        3.42        2.74      1.18 o 
  13   2   6        2.53        3.53      1.36 o 
  14   2   6        4.90        3.99      1.47 o 
 -14   3   6        7.25        6.96      2.36 o 
 -13   3   6       45.49       49.34      2.35 o 
 -12   3   6       10.89        9.90      1.10 o 
 -11   3   6       65.21       67.57      2.42 o 
 -10   3   6        3.94        1.99      0.84 o 
  -9   3   6       77.22       81.56      2.18 o 
  -8   3   6       66.76       64.14      1.85 o 
  -7   3   6       50.71       43.58      1.20 o 
  -6   3   6      191.45      162.37      3.08 o 
  -5   3   6      255.04      236.61      3.08 o 
  -4   3   6       17.44       18.18      0.61 o 
  -3   3   6       31.64       42.76      0.68 o 
  -2   3   6      660.25      640.87      8.96 o 
  -1   3   6      565.21      592.92      8.32 o 
   0   3   6     1380.91     1391.48     18.50 o 
   1   3   6      131.52      139.05      2.55 o 
   2   3   6      684.38      700.96      7.88 o 
   3   3   6      369.95      375.43      4.97 o 
   4   3   6       66.37       67.00      1.62 o 
   5   3   6      913.09      917.29     12.81 o 
   6   3   6      225.17      215.38      3.14 o 
   7   3   6      106.33      113.97      2.34 o 
   8   3   6       26.42       28.78      1.36 o 
   9   3   6        8.22        3.67      0.78 o 
  10   3   6       52.26       51.80      2.27 o 
  11   3   6       23.12       26.31      1.54 o 
  12   3   6        3.66        3.61      1.28 o 
  13   3   6       17.67       19.49      2.96 o 
 -14   4   6        0.02        0.47      2.06 o 
 -13   4   6        0.93        0.53      1.06 o 
 -12   4   6       10.33       11.77      1.38 o 
 -11   4   6       49.15       48.82      2.12 o 
 -10   4   6       18.95       14.07      1.29 o 
  -9   4   6       51.55       44.46      1.87 o 
  -8   4   6        2.84        2.53      0.62 o 
  -7   4   6       25.50       22.67      0.99 o 
  -6   4   6       68.41       62.15      1.56 o 
  -5   4   6       28.90       19.63      1.04 o 
  -4   4   6       36.01       28.64      0.80 o 
  -3   4   6      182.29      199.75      2.24 o 
  -2   4   6      379.78      400.56      5.21 o 
  -1   4   6       12.28       11.29      0.84 o 
   0   4   6        8.05        5.29      0.57 o 
   1   4   6      127.90      108.68      2.01 o 
   2   4   6       19.08       15.25      0.73 o 
   3   4   6        4.88        3.69      0.56 o 
   4   4   6       47.33       45.86      1.53 o 
   5   4   6        3.47        2.68      0.63 o 
   6   4   6       38.62       40.40      0.87 o 
   7   4   6       35.35       37.44      1.21 o 
   8   4   6        0.53        1.17      0.57 o 
   9   4   6        7.83        7.84      0.94 o 
  10   4   6        3.64        3.82      0.88 o 
  11   4   6        0.00       -0.56      0.98 o 
  12   4   6        0.17        1.63      1.19 o 
  13   4   6        2.42        3.09      1.40 o 
 -13   5   6       62.86       76.03      3.57 o 
 -12   5   6        1.33        0.29      1.12 o 
 -11   5   6       58.28       64.46      2.50 o 
 -10   5   6       20.63       26.10      1.68 o 
  -9   5   6       15.75       16.98      1.35 o 
  -8   5   6       59.43       67.40      1.90 o 
  -7   5   6       14.41       16.09      1.02 o 
  -6   5   6       46.45       47.84      1.37 o 
  -5   5   6       15.49       17.48      0.89 o 
  -4   5   6       48.24       49.46      1.10 o 
  -3   5   6      413.12      434.12      4.48 o 
  -2   5   6      273.96      323.68      4.51 o 
  -1   5   6       30.09       23.48      1.05 o 
   0   5   6      373.12      355.64      5.64 o 
   1   5   6        3.31        3.51      0.72 o 
   2   5   6      508.80      478.93      6.33 o 
   3   5   6      586.02      566.27      8.21 o 
   4   5   6        0.08       -0.20      0.60 o 
   5   5   6      106.94      108.27      2.91 o 
   6   5   6       26.91       28.91      1.46 o 
   7   5   6       72.68       80.04      2.26 o 
   8   5   6       98.29       95.10      2.12 o 
   9   5   6        3.86        2.67      0.94 o 
  10   5   6        1.07        1.03      1.09 o 
  11   5   6       23.55       23.50      2.01 o 
  12   5   6        1.96        2.00      1.28 o 
 -12   6   6       30.48       33.69      2.62 o 
 -11   6   6        6.18        7.19      1.24 o 
 -10   6   6        5.45        3.18      1.03 o 
  -9   6   6        6.64        5.35      1.25 o 
  -8   6   6        8.32        9.23      1.15 o 
  -7   6   6      151.46      137.70      3.42 o 
  -6   6   6       12.11       11.42      0.88 o 
  -5   6   6       87.62       87.23      2.06 o 
  -4   6   6      149.32      131.17      2.15 o 
  -3   6   6       36.36       30.71      1.08 o 
  -2   6   6      434.34      455.48      5.14 o 
  -1   6   6      363.39      355.92      4.59 o 
   0   6   6       88.16       81.22      2.53 o 
   1   6   6        6.93        4.43      1.28 o 
   2   6   6       18.23       20.64      1.40 o 
   3   6   6       90.08       85.14      3.16 o 
   4   6   6        9.25        8.75      0.87 o 
   5   6   6        1.42        1.60      0.87 o 
   6   6   6       10.91       11.93      0.82 o 
   7   6   6       17.61       18.48      1.06 o 
   8   6   6       50.46       53.29      2.02 o 
   9   6   6       13.25       14.47      1.70 o 
  10   6   6        8.77       10.05      1.55 o 
  11   6   6        5.97        4.97      1.44 o 
 -11   7   6        1.23        1.40      1.35 o 
 -10   7   6       28.59       32.97      2.50 o 
  -9   7   6       25.04       25.66      1.77 o 
  -8   7   6       28.79       36.43      2.46 o 
  -7   7   6       46.36       45.56      1.99 o 
  -6   7   6        0.43        1.22      0.71 o 
  -5   7   6       77.29       81.09      1.94 o 
  -4   7   6        0.32        0.08      0.52 o 
  -3   7   6        6.17        5.08      0.57 o 
  -2   7   6        4.18        3.92      0.53 o 
  -1   7   6        2.60        1.61      0.44 o 
   0   7   6       49.51       44.97      1.96 o 
   1   7   6       36.11       26.61      1.62 o 
   2   7   6        1.21       -0.04      0.73 o 
   3   7   6       17.07       16.13      1.66 o 
   4   7   6        8.13        9.04      1.52 o 
   5   7   6       15.92       13.60      1.21 o 
   6   7   6        0.29       -0.25      0.64 o 
   7   7   6       11.67       13.55      1.15 o 
   8   7   6        0.22       -0.44      0.79 o 
   9   7   6        1.94        1.73      1.12 o 
  10   7   6        6.65        5.12      1.45 o 
 -10   8   6       14.86       15.66      2.00 o 
  -9   8   6       32.13       36.02      2.73 o 
  -8   8   6        0.61        1.91      1.33 o 
  -7   8   6       95.26      105.66      3.82 o 
  -6   8   6       12.89       10.70      1.26 o 
  -5   8   6       62.77       65.76      2.34 o 
  -4   8   6      144.00      155.16      3.69 o 
  -3   8   6        2.39        2.86      0.92 o 
  -2   8   6       41.53       44.56      1.59 o 
  -1   8   6       39.98       37.45      1.60 o 
   0   8   6        6.65        5.03      1.26 o 
   1   8   6       52.65       46.99      1.86 o 
   2   8   6       35.47       32.99      1.36 o 
   3   8   6        0.52        0.70      1.11 o 
   4   8   6       19.72       17.82      1.31 o 
   5   8   6        0.01       -0.17      0.67 o 
   6   8   6        6.33        5.66      0.95 o 
   7   8   6       20.68       24.32      2.27 o 
   8   8   6        1.50        2.03      0.92 o 
   9   8   6       34.18       34.87      2.40 o 
  -8   9   6        4.55        4.06      1.44 o 
  -7   9   6       12.05       12.01      1.75 o 
  -6   9   6       64.08       66.14      3.09 o 
  -5   9   6        0.05        2.37      1.18 o 
  -4   9   6       18.28       15.85      1.41 o 
  -3   9   6       14.82       16.90      1.56 o 
  -2   9   6        7.02        6.41      1.04 o 
  -1   9   6        8.39       13.31      1.20 o 
   0   9   6       32.28       35.48      1.74 o 
   1   9   6       17.98       20.45      1.40 o 
   2   9   6        0.06       -0.12      0.74 o 
   3   9   6       12.78       15.98      1.24 o 
   4   9   6        0.01       -0.55      0.77 o 
   5   9   6        7.48        8.11      1.10 o 
   6   9   6        3.65        3.83      1.02 o 
   7   9   6        0.16       -0.17      1.06 o 
  -6  10   6        0.13       -0.97      1.39 o 
  -5  10   6        7.96        9.88      1.93 o 
  -4  10   6       24.01       23.78      1.75 o 
  -3  10   6        1.60        1.42      1.03 o 
  -2  10   6       17.88       15.28      1.70 o 
  -1  10   6       11.43       16.04      1.67 o 
   0  10   6        1.77        3.32      1.21 o 
   1  10   6        4.93        4.06      1.23 o 
   2  10   6        1.54        2.37      1.14 o 
   3  10   6        0.41       -0.46      1.03 o 
   4  10   6        9.87       13.24      1.57 o 
   5  10   6        1.88        1.86      1.21 o 
 -14   1   7       49.59       52.83      3.13 o 
 -13   1   7        0.16       -1.05      1.18 o 
 -12   1   7       39.01       38.77      3.03 o 
 -11   1   7       73.44       78.30      2.68 o 
 -10   1   7       20.97       22.37      1.33 o 
  -9   1   7      161.72      169.08      2.33 o 
  -8   1   7       11.45       12.46      0.68 o 
  -7   1   7      113.56      103.05      1.81 o 
  -6   1   7       96.44       91.67      1.47 o 
  -5   1   7        5.44        6.17      0.55 o 
  -4   1   7      146.18      163.46      2.57 o 
  -3   1   7        1.41        1.09      0.36 o 
  -2   1   7      128.48      120.40      1.65 o 
  -1   1   7        4.98        3.89      0.25 o 
   0   1   7        1.59        0.88      0.25 o 
   1   1   7      224.09      223.53      2.55 o 
   2   1   7      157.54      155.56      2.03 o 
   3   1   7        1.21        2.44      0.31 o 
   4   1   7      522.01      543.77      6.29 o 
   5   1   7       98.93       94.55      1.81 o 
   6   1   7       44.29       42.98      1.20 o 
   7   1   7      132.06      114.38      2.71 o 
   8   1   7       67.86       59.35      1.81 o 
   9   1   7       64.03       68.43      2.11 o 
  10   1   7       37.29       35.61      1.90 o 
  11   1   7       10.68       13.48      1.24 o 
  12   1   7       29.64       34.25      3.82 o 
  13   1   7        0.32        0.22      1.27 o 
 -14   2   7       21.34       19.63      2.77 o 
 -13   2   7        0.03        0.89      1.35 o 
 -12   2   7        0.90        0.56      1.24 o 
 -11   2   7       34.42       31.03      2.51 o 
 -10   2   7       88.43       88.42      2.21 o 
  -9   2   7       74.70       80.75      2.37 o 
  -8   2   7      396.90      373.62      5.93 o 
  -7   2   7       45.99       37.27      1.37 o 
  -6   2   7      224.56      211.58      2.89 o 
  -5   2   7      337.21      327.49      4.01 o 
  -4   2   7       50.75       53.00      0.91 o 
  -3   2   7      112.96      111.04      1.50 o 
  -2   2   7      123.85      133.44      1.94 o 
  -1   2   7       70.00       89.68      1.37 o 
   0   2   7      266.62      255.67      3.50 o 
   1   2   7      379.69      391.95      5.17 o 
   2   2   7      138.93      142.77      2.33 o 
   3   2   7      653.15      686.77      9.68 o 
   4   2   7        0.77        0.43      0.58 o 
   5   2   7      587.23      628.93      8.42 o 
   6   2   7        9.19        9.15      0.79 o 
   7   2   7        2.56       -0.28      0.68 o 
   8   2   7        7.97        9.04      0.90 o 
   9   2   7       22.58       19.86      1.82 o 
  10   2   7        3.64        3.87      0.86 o 
  11   2   7        8.30       10.24      1.26 o 
  12   2   7        5.24        6.71      1.47 o 
  13   2   7        2.21        1.09      2.06 o 
 -14   3   7       20.83       23.67      2.43 o 
 -13   3   7        0.65       -0.17      1.33 o 
 -12   3   7       70.51       75.81      6.39 o 
 -11   3   7       32.90       37.20      1.98 o 
 -10   3   7       10.83        7.01      1.08 o 
  -9   3   7        8.51        5.91      0.99 o 
  -8   3   7        0.64       -0.03      0.63 o 
  -7   3   7       23.71       19.63      1.11 o 
  -6   3   7       31.09       27.16      1.19 o 
  -5   3   7        4.80        3.99      0.40 o 
  -4   3   7       59.57       72.37      1.09 o 
  -3   3   7        0.86        1.03      0.37 o 
  -2   3   7      468.82      484.41      7.00 o 
  -1   3   7      354.26      348.64      5.26 o 
   0   3   7       15.60       15.85      0.85 o 
   1   3   7       33.19       26.41      1.04 o 
   2   3   7       53.38       44.25      1.07 o 
   3   3   7       12.11       11.85      0.62 o 
   4   3   7        0.87        0.90      0.43 o 
   5   3   7      257.51      249.32      6.26 o 
   6   3   7       89.65      100.17      2.20 o 
   7   3   7       94.58       85.15      3.85 o 
   8   3   7        0.88       -0.10      0.64 o 
   9   3   7        5.22        4.96      0.87 o 
  10   3   7        0.00        0.17      0.74 o 
  11   3   7       21.32       21.52      1.89 o 
  12   3   7       10.36       12.02      1.68 o 
  13   3   7        3.71        2.51      1.38 o 
 -13   4   7       49.99       42.73      7.47 o 
 -12   4   7        0.27        1.08      1.76 o 
 -11   4   7      120.17      121.56      5.60 o 
 -10   4   7       47.74       50.51      2.13 o 
  -9   4   7       12.71        9.52      1.11 o 
  -8   4   7       69.49       64.50      2.18 o 
  -7   4   7       11.14       10.40      0.89 o 
  -6   4   7        1.18        1.11      0.48 o 
  -5   4   7      147.33      145.97      2.27 o 
  -4   4   7      120.22      124.46      1.61 o 
  -3   4   7      730.68      729.02      7.61 o 
  -2   4   7      705.38      671.64      9.58 o 
  -1   4   7      129.33      105.04      2.30 o 
   0   4   7     1003.59      981.37     13.51 o 
   1   4   7      351.86      341.98      5.39 o 
   2   4   7      126.65      118.82      1.86 o 
   3   4   7      419.26      407.24      5.39 o 
   4   4   7       36.83       35.30      1.28 o 
   5   4   7       13.94       16.56      0.96 o 
   6   4   7       58.03       58.67      1.58 o 
   7   4   7       27.96       29.00      1.47 o 
   8   4   7      153.50      164.97      3.58 o 
   9   4   7        7.11        8.40      1.01 o 
  10   4   7       17.09       14.90      1.38 o 
  11   4   7       13.04       13.88      1.70 o 
  12   4   7        0.11        0.45      1.18 o 
 -13   5   7        0.48        0.34      2.06 o 
 -12   5   7        4.08        1.92      1.40 o 
 -11   5   7        1.33       -0.11      0.98 o 
 -10   5   7        9.77        8.43      1.23 o 
  -9   5   7        0.01        0.19      0.82 o 
  -8   5   7        1.49        1.13      0.80 o 
  -7   5   7       26.51       22.64      1.86 o 
  -6   5   7       53.01       52.49      1.57 o 
  -5   5   7       67.59       66.61      1.31 o 
  -4   5   7      227.34      230.60      2.90 o 
  -3   5   7      103.04       87.10      1.24 o 
  -2   5   7      219.93      226.10      4.04 o 
  -1   5   7       10.72       13.14      0.98 o 
   0   5   7       27.56       22.74      1.22 o 
   1   5   7       15.30       12.21      0.84 o 
   2   5   7      249.75      233.10      4.15 o 
   3   5   7       37.20       36.81      2.56 o 
   4   5   7        7.93        7.19      1.05 o 
   5   5   7        5.10        6.31      1.09 o 
   6   5   7        1.54        1.68      0.47 o 
   7   5   7       54.04       52.13      2.42 o 
   8   5   7        3.02        3.11      1.73 o 
   9   5   7       66.63       69.11      3.48 o 
  10   5   7       22.44       24.76      1.98 o 
  11   5   7        4.58        5.37      1.43 o 
 -12   6   7       15.01       19.61      3.00 o 
 -11   6   7        0.00        1.26      2.16 o 
 -10   6   7       24.78       28.33      1.89 o 
  -9   6   7       24.28       24.27      1.70 o 
  -8   6   7       21.13       24.68      1.71 o 
  -7   6   7       49.86       51.25      2.00 o 
  -6   6   7        2.18        2.76      0.79 o 
  -5   6   7       42.82       42.14      1.56 o 
  -4   6   7       33.96       35.76      1.05 o 
  -3   6   7       26.64       29.35      0.91 o 
  -2   6   7       37.70       36.30      2.13 o 
  -1   6   7       40.53       38.10      1.57 o 
   0   6   7      191.57      192.62      3.70 o 
   1   6   7      133.11      117.83      3.15 o 
   2   6   7       21.97       22.49      1.48 o 
   3   6   7      112.82      106.01      6.18 o 
   4   6   7        4.41        2.83      0.91 o 
   5   6   7       49.21       50.54      2.54 o 
   6   6   7       14.00       12.14      0.94 o 
   7   6   7        8.16        7.63      1.46 o 
   8   6   7        0.23       -0.48      0.91 o 
   9   6   7        2.19        3.32      1.22 o 
  10   6   7        4.64        6.07      1.43 o 
  11   6   7        6.80        6.53      1.51 o 
 -11   7   7        8.08       10.79      2.32 o 
 -10   7   7        8.96       10.53      1.74 o 
  -9   7   7       67.61       74.23      3.72 o 
  -8   7   7        0.58        0.65      0.96 o 
  -7   7   7       64.75       64.24      2.39 o 
  -6   7   7       34.40       35.83      2.96 o 
  -5   7   7       43.34       40.55      1.82 o 
  -4   7   7      178.18      192.21      5.05 o 
  -3   7   7       38.40       40.35      1.99 o 
  -2   7   7       21.06       21.74      1.07 o 
  -1   7   7       15.56       14.33      1.85 o 
   0   7   7        1.68        0.74      0.70 o 
   1   7   7       18.52       22.75      1.60 o 
   2   7   7       70.78       64.82      2.45 o 
   3   7   7       15.46       15.21      1.43 o 
   4   7   7       39.25       43.89      6.74 o 
   5   7   7        0.24        0.75      1.10 o 
   6   7   7       27.03       28.48      1.67 o 
   7   7   7       34.76       36.65      2.09 o 
   8   7   7        0.01        0.30      1.07 o 
   9   7   7       22.00       21.92      1.94 o 
  10   7   7       15.46       11.20      2.10 o 
  -9   8   7       12.26       12.97      2.15 o 
  -8   8   7       24.38       22.38      2.14 o 
  -7   8   7        5.40        6.56      1.58 o 
  -6   8   7       12.19        9.84      1.24 o 
  -5   8   7        0.14       -0.48      0.84 o 
  -4   8   7        0.94        0.66      0.80 o 
  -3   8   7       15.27       16.53      1.25 o 
  -2   8   7        1.08        1.51      0.68 o 
  -1   8   7        2.07        1.29      0.61 o 
   0   8   7        0.00       -0.54      0.54 o 
   1   8   7       56.43       61.78      8.13 o 
   2   8   7       22.86       25.28      2.15 o 
   3   8   7        1.60        1.19      2.53 o 
   4   8   7        0.32       -1.03      1.03 o 
   5   8   7        0.00        0.38      0.71 o 
   6   8   7        1.78        0.98      0.97 o 
   7   8   7        1.62        2.14      1.39 o 
   8   8   7        0.10       -0.08      0.86 o 
  -7   9   7       84.78       98.80      3.92 o 
  -6   9   7       80.28       87.64      3.61 o 
  -5   9   7        9.22        9.81      2.94 o 
  -4   9   7       36.67       43.62      2.41 o 
  -3   9   7        0.94        0.17      0.89 o 
  -2   9   7        2.13        1.21      0.80 o 
  -1   9   7       47.49       48.32      1.77 o 
   0   9   7       11.13       11.99      1.39 o 
   1   9   7        8.03        6.69      0.94 o 
   2   9   7        6.47        7.86      1.56 o 
   3   9   7        4.45        6.28      0.96 o 
   4   9   7       26.94       29.92      1.63 o 
   5   9   7        2.95        2.70      1.05 o 
   6   9   7        5.91        6.29      1.28 o 
  -4  10   7        0.05       -0.36      1.16 o 
  -3  10   7        1.23        0.22      1.16 o 
  -2  10   7        6.46        8.86      1.22 o 
  -1  10   7        4.17        5.40      1.12 o 
   0  10   7        5.24        5.12      1.25 o 
   1  10   7        7.73        9.07      1.40 o 
   2  10   7        9.05       10.30      1.46 o 
   3  10   7       45.88       55.28      6.87 o 
 -14   0   8       38.00       33.86      3.95 o 
 -13   0   8        9.93       13.78      2.79 o 
 -12   0   8       24.29       25.66      3.18 o 
 -11   0   8        0.96        1.59      1.76 o 
 -10   0   8      116.75      102.15      5.19 o 
  -9   0   8      226.41      212.05      5.56 o 
  -8   0   8        0.04       -0.83      0.83 o 
  -7   0   8      173.98      168.24      4.43 o 
  -6   0   8      216.21      220.57      5.23 o 
  -5   0   8      187.37      190.20      5.41 o 
  -4   0   8      629.60      654.79     14.23 o 
  -3   0   8        1.95        0.81      0.65 o 
  -2   0   8       16.93        9.52      0.89 o 
  -1   0   8      248.46      245.00      7.09 o 
   0   0   8      109.47      119.27      2.02 o 
   1   0   8      252.94      248.97      3.72 o 
   2   0   8      243.70      230.90      6.69 o 
   3   0   8        0.05       -0.14      0.47 o 
   4   0   8      360.98      377.25      6.62 o 
   5   0   8      124.86       93.18      2.93 o 
   6   0   8        2.84        3.07      0.93 o 
   7   0   8      128.57      131.55      6.61 o 
   8   0   8       44.84       38.93      2.20 o 
   9   0   8       23.73       31.21      2.55 o 
  10   0   8      123.17      132.01      4.50 o 
  11   0   8        0.00        1.80      1.80 o 
  12   0   8       53.75       52.31      4.08 o 
 -14   1   8        2.79        4.43      2.12 o 
 -13   1   8        2.50        0.15      1.29 o 
 -12   1   8        3.83        3.93      1.44 o 
 -11   1   8        3.88        2.85      1.32 o 
 -10   1   8        3.78        3.20      0.99 o 
  -9   1   8        1.09        0.35      0.70 o 
  -8   1   8        9.03        9.12      0.91 o 
  -7   1   8       49.91       46.06      1.49 o 
  -6   1   8       12.55       13.12      0.86 o 
  -5   1   8      476.60      478.88      6.18 o 
  -4   1   8      155.06      145.64      2.26 o 
  -3   1   8       11.04       10.91      1.38 o 
  -2   1   8        5.86        5.32      0.43 o 
  -1   1   8       37.60       40.25      0.99 o 
   0   1   8      168.23      165.04      2.97 o 
   1   1   8       92.50       86.32      1.13 o 
   2   1   8        4.55        4.50      0.41 o 
   3   1   8       26.90       32.61      0.84 o 
   4   1   8        9.98       10.57      0.70 o 
   5   1   8       53.32       49.22      1.46 o 
   6   1   8        0.82        1.25      0.59 o 
   7   1   8        3.63        3.20      0.69 o 
   8   1   8        2.32        1.62      0.68 o 
   9   1   8        3.10        2.53      0.81 o 
  10   1   8        2.55        3.67      0.94 o 
  11   1   8       15.37       12.77      1.64 o 
  12   1   8        1.26        2.40      1.33 o 
 -13   2   8       16.77       17.07      2.14 o 
 -12   2   8       38.48       42.51      5.49 o 
 -11   2   8       83.53       89.04      3.67 o 
 -10   2   8        2.22        1.22      1.17 o 
  -9   2   8       10.02        9.81      1.17 o 
  -8   2   8        8.33        7.83      1.05 o 
  -7   2   8      102.20      100.91      1.89 o 
  -6   2   8       11.65       12.54      0.60 o 
  -5   2   8       72.02       73.07      1.38 o 
  -4   2   8      191.20      195.70      2.57 o 
  -3   2   8        2.85        1.83      0.48 o 
  -2   2   8      315.68      295.31      3.89 o 
  -1   2   8      429.99      418.92      5.95 o 
   0   2   8       12.28       12.11      0.71 o 
   1   2   8       90.12       86.28      1.83 o 
   2   2   8      352.67      356.95      4.84 o 
   3   2   8       94.98       94.28      2.11 o 
   4   2   8        1.28        2.13      0.35 o 
   5   2   8      138.74      130.71      2.57 o 
   6   2   8       10.82        8.38      0.81 o 
   7   2   8       54.34       51.81      1.68 o 
   8   2   8        0.15       -0.33      0.65 o 
   9   2   8       37.28       45.66      1.76 o 
  10   2   8        4.37        4.64      0.95 o 
  11   2   8       12.60       10.81      1.61 o 
  12   2   8       22.46       25.84      2.21 o 
 -13   3   8       49.46       54.36      3.21 o 
 -12   3   8        9.66        8.52      1.75 o 
 -11   3   8       42.70       42.29      2.74 o 
 -10   3   8       49.25       49.06      2.64 o 
  -9   3   8        0.73        0.75      1.07 o 
  -8   3   8      209.29      204.83      3.84 o 
  -7   3   8      222.93      218.10      3.40 o 
  -6   3   8        0.86        0.40      0.47 o 
  -5   3   8      464.03      480.21      6.32 o 
  -4   3   8       71.50       71.71      1.40 o 
  -3   3   8      153.28      155.94      2.18 o 
  -2   3   8      573.07      573.38      8.16 o 
  -1   3   8      256.65      254.99      4.82 o 
   0   3   8       81.03       76.45      1.72 o 
   1   3   8       89.96       91.64      1.88 o 
   2   3   8       31.46       31.46      1.48 o 
   3   3   8      160.71      158.77      2.36 o 
   4   3   8        2.41        3.12      0.56 o 
   5   3   8       33.85       31.96      0.95 o 
   6   3   8      114.61      117.73      2.49 o 
   7   3   8       31.26       26.06      1.28 o 
   8   3   8       79.46       86.91      3.83 o 
   9   3   8       12.79       13.41      1.15 o 
  10   3   8        7.49        8.66      1.60 o 
  11   3   8        2.51        1.44      1.89 o 
  12   3   8        1.08        1.33      1.26 o 
 -12   4   8        0.01       -0.82      1.30 o 
 -11   4   8        6.31        7.41      1.59 o 
 -10   4   8        1.54       -0.21      1.16 o 
  -9   4   8        2.33        3.00      1.18 o 
  -8   4   8       12.80       13.07      1.20 o 
  -7   4   8        4.36        3.98      0.86 o 
  -6   4   8       22.47       17.31      1.08 o 
  -5   4   8       25.54       26.87      1.02 o 
  -4   4   8       19.69       19.28      0.76 o 
  -3   4   8        8.26        8.13      0.55 o 
  -2   4   8       21.50       14.98      0.98 o 
  -1   4   8        1.99        1.51      0.69 o 
   0   4   8        9.77        8.47      0.80 o 
   1   4   8        6.43        7.43      0.76 o 
   2   4   8       16.42       14.82      0.95 o 
   3   4   8       77.09       88.49      2.51 o 
   4   4   8        6.27        8.81      1.36 o 
   5   4   8        0.06       -0.90      1.12 o 
   6   4   8       11.27       11.05      0.86 o 
   7   4   8       25.97       24.73      1.50 o 
   8   4   8       14.79       18.17      1.21 o 
   9   4   8        1.01        0.20      0.75 o 
  10   4   8        6.38        4.89      1.28 o 
  11   4   8        1.26        0.96      1.20 o 
 -12   5   8       17.20       19.69      2.25 o 
 -11   5   8        8.93       11.05      1.79 o 
 -10   5   8       70.29       77.55      7.57 o 
  -9   5   8       25.79       26.06      2.39 o 
  -8   5   8        0.02        0.69      0.82 o 
  -7   5   8       15.61       15.31      1.27 o 
  -6   5   8       37.50       37.36      1.66 o 
  -5   5   8       77.08       87.12      2.16 o 
  -4   5   8       22.07       17.45      0.92 o 
  -3   5   8      179.06      177.01      2.61 o 
  -2   5   8      337.42      336.39      5.54 o 
  -1   5   8       13.17       12.85      1.07 o 
   0   5   8      363.62      366.13      5.97 o 
   1   5   8      296.38      277.33      4.75 o 
   2   5   8        5.97        4.03      0.94 o 
   3   5   8       61.52       59.50      2.76 o 
   4   5   8        2.47       -0.64      1.01 o 
   5   5   8       42.74       42.02      3.48 o 
   6   5   8       55.80       53.22      1.65 o 
   7   5   8        1.35        2.04      0.77 o 
   8   5   8       24.26       23.11      1.51 o 
   9   5   8        2.61        3.67      1.17 o 
  10   5   8        2.54        2.77      1.19 o 
  11   5   8        6.95        8.77      1.60 o 
 -11   6   8        1.56        1.83      1.80 o 
 -10   6   8       32.31       29.89      2.44 o 
  -9   6   8       57.38       60.34      3.03 o 
  -8   6   8        1.72        0.86      0.93 o 
  -7   6   8       19.04       18.18      1.71 o 
  -6   6   8       39.34       36.67      1.76 o 
  -5   6   8        1.65        1.91      0.73 o 
  -4   6   8       31.35       34.07      1.83 o 
  -3   6   8       26.36       28.99      1.23 o 
  -2   6   8       20.05       15.03      1.45 o 
  -1   6   8       25.31       25.77      1.62 o 
   0   6   8        2.33        1.73      0.89 o 
   1   6   8      113.70      108.07      3.05 o 
   2   6   8       47.46       54.07      1.85 o 
   3   6   8        5.85        5.04      0.82 o 
   4   6   8       26.26       26.92      2.23 o 
   5   6   8       40.88       34.33      3.56 o 
   6   6   8        0.25       -0.82      1.72 o 
   7   6   8      113.61      118.57      3.54 o 
   8   6   8        1.47        1.42      1.04 o 
   9   6   8       33.83       34.62      2.25 o 
  10   6   8       26.39       30.06      2.28 o 
 -10   7   8        2.23       -1.12      1.63 o 
  -9   7   8        0.07       -0.44      1.33 o 
  -8   7   8        2.33        4.58      1.72 o 
  -7   7   8       11.95       14.52      1.41 o 
  -6   7   8        0.11       -0.77      0.77 o 
  -5   7   8        6.05        7.96      1.10 o 
  -4   7   8        3.95        4.16      0.85 o 
  -3   7   8        9.14       12.01      1.03 o 
  -2   7   8       26.61       28.56      1.16 o 
  -1   7   8        1.39        0.68      0.90 o 
   0   7   8       20.31       20.55      1.75 o 
   1   7   8        3.26        2.89      0.95 o 
   2   7   8       48.56       52.19      2.14 o 
   3   7   8       49.43       44.76      3.73 o 
   4   7   8        0.01       -1.67      1.72 o 
   5   7   8       12.56        7.77      2.36 o 
   6   7   8        4.45        4.55      2.27 o 
   7   7   8        0.62       -0.04      0.93 o 
   8   7   8        0.09       -0.44      1.42 o 
  -8   8   8       20.91       17.96      2.05 o 
  -7   8   8       32.19       32.32      2.36 o 
  -6   8   8       75.18       79.21      2.77 o 
  -5   8   8        0.19       -0.89      0.89 o 
  -4   8   8       12.49       12.30      1.46 o 
  -3   8   8        2.83        2.16      0.94 o 
  -2   8   8        5.83        5.08      0.86 o 
  -1   8   8       37.36       37.84      2.57 o 
   0   8   8       12.78       10.65      1.29 o 
   1   8   8       15.34       14.82      1.96 o 
   2   8   8       59.88       67.51      4.81 o 
   3   8   8        0.04       -0.64      1.93 o 
   4   8   8       61.03       67.29      4.72 o 
   5   8   8       19.49       24.33      3.48 o 
   6   8   8        6.11        4.81      2.36 o 
   7   8   8       15.65       16.27      3.13 o 
  -6   9   8        1.24        0.68      1.33 o 
  -5   9   8        6.28        5.32      1.41 o 
  -4   9   8        2.30        2.15      1.16 o 
  -3   9   8        0.64        1.14      0.93 o 
  -2   9   8        4.48        5.96      1.06 o 
  -1   9   8        7.39        8.47      1.07 o 
   0   9   8        0.03        1.09      1.03 o 
   1   9   8        1.75        1.24      1.97 o 
   2   9   8        7.82        8.80      2.53 o 
   3   9   8       16.12       19.53      3.18 o 
   4   9   8        0.04        0.73      2.06 o 
 -13   1   9        1.66        0.65      1.43 o 
 -12   1   9        2.37        1.50      1.37 o 
 -11   1   9       15.91       15.78      3.28 o 
 -10   1   9        0.21       -0.46      1.09 o 
  -9   1   9      104.33       97.76      4.23 o 
  -8   1   9       15.06       12.39      1.25 o 
  -7   1   9      290.88      300.61     10.46 o 
  -6   1   9      458.63      467.17      6.87 o 
  -5   1   9       29.20       28.13      1.42 o 
  -4   1   9      517.14      494.33     15.36 o 
  -3   1   9      377.21      373.15      8.11 o 
  -2   1   9        0.02       -0.53      0.53 o 
  -1   1   9      296.58      281.86      4.29 o 
   0   1   9      308.29      300.42      3.97 o 
   1   1   9       11.60       10.93      0.55 o 
   2   1   9      146.63      135.84      1.95 o 
   3   1   9      129.39      124.42      2.42 o 
   4   1   9       46.67       47.19      1.43 o 
   5   1   9      180.30      182.84      3.41 o 
   6   1   9       21.78       23.11      1.22 o 
   7   1   9       72.89       83.39      2.21 o 
   8   1   9       18.67       16.93      1.23 o 
   9   1   9       23.07       25.46      1.48 o 
  10   1   9       50.20       52.78      2.71 o 
  11   1   9        0.04       -0.44      1.16 o 
 -13   2   9        8.10       10.42      3.24 o 
 -12   2   9        0.86       -0.98      1.50 o 
 -11   2   9        0.35        0.08      1.26 o 
 -10   2   9        7.12        7.77      1.54 o 
  -9   2   9        3.18        2.70      1.21 o 
  -8   2   9       32.80       32.91      2.22 o 
  -7   2   9      187.67      190.61      4.24 o 
  -6   2   9        3.39        3.43      0.87 o 
  -5   2   9      176.80      188.33      4.00 o 
  -4   2   9       84.13       85.89      3.30 o 
  -3   2   9        1.58        0.81      0.43 o 
  -2   2   9      142.75      137.17      2.41 o 
  -1   2   9       19.58       21.64      0.62 o 
   0   2   9       18.37       19.21      0.87 o 
   1   2   9       17.07       15.45      0.87 o 
   2   2   9       19.21       17.74      0.98 o 
   3   2   9       56.25       53.04      1.05 o 
   4   2   9       23.77       22.45      1.00 o 
   5   2   9      132.04      119.93      3.26 o 
   6   2   9       31.14       30.91      1.34 o 
   7   2   9       26.33       26.11      1.88 o 
   8   2   9       12.01       14.27      1.13 o 
   9   2   9       20.82       19.01      1.67 o 
  10   2   9        0.55        0.62      1.10 o 
  11   2   9        6.28        4.57      1.39 o 
 -12   3   9        2.98        4.98      1.64 o 
 -11   3   9       20.33       24.09      4.59 o 
 -10   3   9        0.72        1.02      1.59 o 
  -9   3   9        5.09        6.13      1.33 o 
  -8   3   9        2.18        4.03      1.21 o 
  -7   3   9        2.31        2.23      0.87 o 
  -6   3   9       31.34       28.94      1.58 o 
  -5   3   9        1.55        1.06      1.14 o 
  -4   3   9        7.46        7.27      0.89 o 
  -3   3   9      106.22      111.67      2.23 o 
  -2   3   9        2.67        2.16      0.39 o 
  -1   3   9      221.72      205.91      3.42 o 
   0   3   9      105.03      107.79      2.94 o 
   1   3   9       10.16        8.44      1.09 o 
   2   3   9       58.42       57.41      1.66 o 
   3   3   9        3.59        3.15      0.61 o 
   4   3   9        4.10        3.37      0.86 o 
   5   3   9        8.22        8.46      0.91 o 
   6   3   9        2.74        0.48      0.58 o 
   7   3   9       15.51       19.56      1.46 o 
   8   3   9        1.20        1.09      0.73 o 
   9   3   9       16.25       16.53      1.28 o 
  10   3   9        6.53        7.30      1.40 o 
  11   3   9        0.39        0.79      1.22 o 
 -12   4   9       43.96       42.68      3.05 o 
 -11   4   9        6.61        8.79      1.68 o 
 -10   4   9       58.15       65.35      3.24 o 
  -9   4   9        5.94        7.00      1.39 o 
  -8   4   9       21.35       20.01      1.86 o 
  -7   4   9       24.14       29.64      2.03 o 
  -6   4   9        0.64        0.70      0.95 o 
  -5   4   9       30.38       34.16      2.73 o 
  -4   4   9      205.08      216.71      4.43 o 
  -3   4   9        6.91        8.05      0.89 o 
  -2   4   9      373.33      366.23      6.86 o 
  -1   4   9        1.76        0.10      0.97 o 
   0   4   9      350.59      355.91      6.64 o 
   1   4   9      118.96      126.31      3.26 o 
   2   4   9       50.67       53.34      2.27 o 
   3   4   9       84.01       81.78      3.63 o 
   4   4   9        3.48        3.51      0.93 o 
   5   4   9        7.00        5.04      1.03 o 
   6   4   9       44.04       46.62      1.68 o 
   7   4   9        3.99        2.47      1.01 o 
   8   4   9       15.41       14.27      1.13 o 
   9   4   9        5.05        4.26      1.17 o 
  10   4   9        5.92        5.01      1.37 o 
 -11   5   9        8.15        6.31      3.52 o 
 -10   5   9       29.02       28.29      2.43 o 
  -9   5   9       69.31       69.74      4.70 o 
  -8   5   9        1.38       -0.38      1.24 o 
  -7   5   9       25.86       24.90      2.19 o 
  -6   5   9        0.08       -0.90      0.90 o 
  -5   5   9        6.28        7.10      0.99 o 
  -4   5   9        0.62        1.14      0.75 o 
  -3   5   9       59.96       60.00      2.45 o 
  -2   5   9        0.09       -0.48      1.11 o 
  -1   5   9       76.84       70.48      2.47 o 
   0   5   9        8.94        9.89      1.27 o 
   1   5   9       51.28       62.98      2.97 o 
   2   5   9       21.59       25.32      2.09 o 
   3   5   9        0.42       -0.53      1.05 o 
   4   5   9        0.36       -1.03      1.04 o 
   5   5   9       21.07       23.82      2.18 o 
   6   5   9        3.80        1.89      1.80 o 
   7   5   9        8.99        9.70      0.94 o 
   8   5   9       23.36       22.04      1.47 o 
   9   5   9        3.00        3.40      1.61 o 
 -10   6   9        8.15       12.04      1.92 o 
  -9   6   9       10.20       11.69      1.80 o 
  -8   6   9       18.21       24.04      2.13 o 
  -7   6   9       57.65       64.40      2.96 o 
  -6   6   9        1.20        0.55      1.01 o 
  -5   6   9       76.57       76.45      2.51 o 
  -4   6   9       19.34       23.22      1.46 o 
  -3   6   9       42.66       43.78      1.70 o 
  -2   6   9       66.73       76.23      3.35 o 
  -1   6   9        1.04       -0.54      1.16 o 
   0   6   9       33.68       38.29      2.59 o 
   1   6   9       31.13       31.63      2.44 o 
   2   6   9        3.55        5.17      1.53 o 
   3   6   9      118.75      119.44      4.79 o 
   4   6   9       19.49       18.20      2.92 o 
   5   6   9        2.90        5.15      2.19 o 
   6   6   9        2.58        0.09      1.85 o 
   7   6   9        0.30        0.82      1.89 o 
   8   6   9        6.02        3.07      1.52 o 
  -8   7   9       40.53       46.04      4.76 o 
  -7   7   9       24.83       27.97      2.34 o 
  -6   7   9       45.89       43.28      3.48 o 
  -5   7   9        0.16        0.16      0.99 o 
  -4   7   9       21.48       22.71      1.68 o 
  -3   7   9        0.90        1.70      0.84 o 
  -2   7   9       39.51       33.78      3.52 o 
  -1   7   9       51.73       65.02      4.59 o 
   0   7   9        5.45        3.69      2.06 o 
   1   7   9        0.04        0.26      1.85 o 
   2   7   9       45.44       45.23      4.25 o 
   3   7   9       24.59       18.20      2.96 o 
   4   7   9       24.58       19.87      3.09 o 
   5   7   9       66.40       76.56      5.32 o 
   6   7   9        1.78       -0.56      2.06 o 
   7   7   9       42.57       39.40      4.33 o 
  -6   8   9        2.37        2.37      1.34 o 
  -5   8   9       23.68       27.19      2.55 o 
  -4   8   9        0.92        0.89      1.05 o 
  -3   8   9        3.43        4.99      1.10 o 
  -2   8   9        0.00       -0.90      1.76 o 
  -1   8   9        3.33        0.39      1.89 o 
   0   8   9        0.10       -0.17      1.72 o 
   1   8   9        6.41        7.72      2.36 o 
   2   8   9        6.70       14.72      2.88 o 
   3   8   9        5.82        5.06      2.36 o 
   4   8   9        3.50        2.06      2.23 o 
   5   8   9        0.83        1.33      2.23 o 
  -3   9   9        2.86        1.84      1.46 o 
  -2   9   9        3.68        1.97      2.15 o 
  -1   9   9        2.98        2.70      2.15 o 
   0   9   9        0.15       -1.12      1.85 o 
   1   9   9        2.12        2.53      2.19 o 
 -12   0  10        6.18        1.54      2.02 o 
 -11   0  10       15.19       11.12      2.53 o 
 -10   0  10        1.61        3.43      1.89 o 
  -9   0  10       91.08       89.61      5.06 o 
  -8   0  10       49.14       44.42      3.56 o 
  -7   0  10       91.66       96.13      5.02 o 
  -6   0  10      491.07      465.94     14.72 o 
  -5   0  10      170.06      170.55      6.78 o 
  -4   0  10      129.03      124.33      5.32 o 
  -3   0  10      279.78      281.96      9.40 o 
  -2   0  10       88.11       97.21      4.33 o 
  -1   0  10        2.95        1.33      1.16 o 
   0   0  10      180.25      171.90      3.91 o 
   1   0  10       51.45       49.17      1.44 o 
   2   0  10       92.18       92.40      2.21 o 
   3   0  10      189.13      219.12      5.34 o 
   4   0  10       56.61       67.92      2.58 o 
   5   0  10       82.92       91.26      3.16 o 
   6   0  10        9.60        9.01      1.33 o 
   7   0  10       38.54       38.99      2.53 o 
   8   0  10       22.03       21.79      1.99 o 
   9   0  10        5.11        4.91      2.30 o 
  10   0  10       27.73       25.62      3.05 o 
 -12   1  10        0.37        0.04      1.38 o 
 -11   1  10        0.07       -1.14      1.14 o 
 -10   1  10        0.00       -0.61      1.78 o 
  -9   1  10       12.86       12.83      1.68 o 
  -8   1  10       36.64       31.51      2.23 o 
  -7   1  10       17.29       15.24      3.00 o 
  -6   1  10        0.30        0.72      1.06 o 
  -5   1  10       33.43       30.54      4.48 o 
  -4   1  10       13.31       11.78      1.36 o 
  -3   1  10       18.30       15.99      1.41 o 
  -2   1  10       42.47       40.87      1.96 o 
  -1   1  10       93.80       87.23      2.17 o 
   0   1  10       12.38       11.11      1.02 o 
   1   1  10       15.78       16.06      0.84 o 
   2   1  10        0.21        0.07      0.42 o 
   3   1  10       63.53       64.37      1.50 o 
   4   1  10       10.30       14.48      0.96 o 
   5   1  10      106.81      117.78      2.97 o 
   6   1  10        7.34        7.53      0.91 o 
   7   1  10        3.73        3.25      0.85 o 
   8   1  10        2.42        3.53      0.89 o 
   9   1  10        1.65       -0.47      0.85 o 
  10   1  10        4.62        4.92      1.44 o 
 -11   2  10       10.09        9.74      1.77 o 
 -10   2  10        7.36        6.19      1.53 o 
  -9   2  10       54.53       57.89      2.92 o 
  -8   2  10       15.27       14.70      2.79 o 
  -7   2  10       16.57       20.90      1.97 o 
  -6   2  10       54.48       57.32      3.63 o 
  -5   2  10       54.17       62.19      2.66 o 
  -4   2  10       19.39       19.18      1.59 o 
  -3   2  10      202.65      190.71      5.54 o 
  -2   2  10       69.92       63.04      1.90 o 
  -1   2  10       29.10       27.92      1.27 o 
   0   2  10       98.09       95.99      1.90 o 
   1   2  10       21.09       18.97      0.87 o 
   2   2  10       13.09       15.03      0.84 o 
   3   2  10        5.41        4.93      0.57 o 
   4   2  10        4.77        4.21      0.61 o 
   5   2  10       39.04       37.49      1.43 o 
   6   2  10        7.20        6.48      0.86 o 
   7   2  10       52.76       50.01      1.78 o 
   8   2  10       17.40       19.92      1.35 o 
   9   2  10       21.83       21.73      1.66 o 
  10   2  10       36.56       38.30      2.58 o 
 -11   3  10        1.92        0.50      1.35 o 
 -10   3  10       40.18       30.99      2.48 o 
  -9   3  10       11.80       10.33      1.67 o 
  -8   3  10       11.11        9.04      1.65 o 
  -7   3  10        4.74        5.13      1.76 o 
  -6   3  10        2.95        4.29      1.18 o 
  -5   3  10       96.09       93.98      3.29 o 
  -4   3  10      140.58      142.51      6.44 o 
  -3   3  10       54.76       53.29      1.85 o 
  -2   3  10      209.19      210.24      4.19 o 
  -1   3  10        6.41        5.09      0.68 o 
   0   3  10      233.18      244.08      6.12 o 
   1   3  10      186.62      182.11      3.85 o 
   2   3  10        0.56        0.61      0.73 o 
   3   3  10       88.50       94.16      3.36 o 
   4   3  10        7.39        9.16      0.66 o 
   5   3  10       12.48       14.80      0.94 o 
   6   3  10       39.75       40.19      1.51 o 
   7   3  10       12.08       11.83      1.06 o 
   8   3  10       13.14       13.08      1.15 o 
   9   3  10       43.09       48.53      2.57 o 
 -10   4  10        0.32        0.18      1.23 o 
  -9   4  10        7.81        5.98      1.52 o 
  -8   4  10        8.29        7.69      1.48 o 
  -7   4  10        2.99        3.17      1.20 o 
  -6   4  10        6.32        5.42      1.20 o 
  -5   4  10       11.59       11.52      1.37 o 
  -4   4  10       13.23       11.60      1.11 o 
  -3   4  10        2.99        2.97      1.74 o 
  -2   4  10        1.29        1.14      0.93 o 
  -1   4  10        0.30        0.58      1.95 o 
   0   4  10        0.02       -1.01      1.01 o 
   1   4  10        0.85        0.36      1.09 o 
   2   4  10        5.40        3.55      0.90 o 
   3   4  10        0.24        0.56      1.02 o 
   4   4  10        0.06       -0.23      0.79 o 
   5   4  10        0.57       -0.47      0.83 o 
   6   4  10        1.19        0.50      0.61 o 
   7   4  10        4.21        6.03      0.86 o 
   8   4  10        0.13       -0.18      0.82 o 
   9   4  10        2.09       -0.58      1.07 o 
 -10   5  10       32.74       32.96      3.95 o 
  -9   5  10       10.48       12.15      1.82 o 
  -8   5  10       26.70       30.51      2.41 o 
  -7   5  10       93.87      100.89      3.73 o 
  -6   5  10       21.15       20.97      1.85 o 
  -5   5  10       27.18       27.33      1.94 o 
  -4   5  10       36.75       38.18      2.79 o 
  -3   5  10       15.29       18.27      1.23 o 
  -2   5  10      176.70      179.63     18.48 o 
  -1   5  10       10.02        9.61      1.70 o 
   0   5  10       49.20       48.67      2.70 o 
   1   5  10       81.67       89.89      4.51 o 
   2   5  10        1.94       -0.41      1.63 o 
   3   5  10       48.87       52.06      7.02 o 
   4   5  10       11.64       12.25      1.33 o 
   5   5  10        0.03       -0.61      1.00 o 
   6   5  10       10.67        9.30      1.60 o 
   7   5  10        1.53        0.13      2.45 o 
   8   5  10       25.41       28.04      1.97 o 
  -8   6  10       36.28       41.12      2.72 o 
  -7   6  10        0.03        0.10      1.52 o 
  -6   6  10       11.29        8.63      1.45 o 
  -5   6  10        5.01        7.58      1.29 o 
  -4   6  10       14.77       15.16      1.46 o 
  -3   6  10       26.60       23.00      1.40 o 
  -2   6  10       17.73       16.86      2.03 o 
  -1   6  10       41.12       47.73      2.91 o 
   0   6  10        6.62        4.44      1.61 o 
   1   6  10        4.05        5.15      2.15 o 
   2   6  10       43.07       41.46      4.08 o 
   3   6  10       15.37       16.31      2.88 o 
   4   6  10        0.54        0.04      1.72 o 
   5   6  10       30.78       31.72      3.78 o 
   6   6  10       35.83       40.26      4.25 o 
   7   6  10        3.88        2.15      2.27 o 
  -7   7  10       29.20       31.31      2.44 o 
  -6   7  10        1.30        1.10      1.28 o 
  -5   7  10       34.85       32.79      2.22 o 
  -4   7  10       10.92       14.53      1.50 o 
  -3   7  10        2.72        3.82      2.19 o 
  -2   7  10        0.17        0.90      1.89 o 
  -1   7  10        7.96        8.58      2.45 o 
   0   7  10        0.37        1.93      1.97 o 
   1   7  10        3.43        3.56      2.15 o 
   2   7  10        5.32        4.55      2.23 o 
   3   7  10        0.21        1.80      2.10 o 
   4   7  10        0.01       -0.09      2.10 o 
   5   7  10        9.94        8.50      2.62 o 
  -4   8  10        9.50       10.20      1.48 o 
  -3   8  10        4.50        3.48      2.23 o 
  -2   8  10        0.00       -1.89      1.89 o 
  -1   8  10        3.30        1.16      2.06 o 
   0   8  10        1.34        1.16      2.15 o 
   1   8  10        3.39        4.98      2.49 o 
   2   8  10       45.41       59.91      5.02 o 
 -10   1  11        0.07        0.04      1.30 o 
  -9   1  11       40.26       36.97      2.64 o 
  -8   1  11       61.55       62.31      3.08 o 
  -7   1  11        3.67        2.65      1.24 o 
  -6   1  11      106.76      108.72      8.13 o 
  -5   1  11       85.42       83.19      3.23 o 
  -4   1  11       14.64       12.24      1.48 o 
  -3   1  11       66.68       63.57      2.64 o 
  -2   1  11       31.69       34.21      1.94 o 
  -1   1  11        9.61       10.31      1.23 o 
   0   1  11       51.51       53.28      2.68 o 
   1   1  11        5.14        3.52      0.95 o 
   2   1  11       19.18       23.63      1.60 o 
   3   1  11       12.47       13.05      1.09 o 
   4   1  11        6.31        9.63      1.05 o 
   5   1  11       49.84       46.63      1.67 o 
   6   1  11        0.29        0.21      0.75 o 
   7   1  11       59.43       63.59      3.47 o 
   8   1  11       24.55       27.92      1.63 o 
   9   1  11        2.65        3.05      1.35 o 
 -10   2  11        3.59        3.24      2.23 o 
  -9   2  11        0.03       -0.57      1.23 o 
  -8   2  11       23.04       20.69      2.03 o 
  -7   2  11       66.65       67.29      3.37 o 
  -6   2  11        1.33        0.95      1.39 o 
  -5   2  11      260.91      274.22     18.05 o 
  -4   2  11      154.55      155.01      7.60 o 
  -3   2  11        1.92        1.28      1.39 o 
  -2   2  11       85.39       83.65      4.14 o 
  -1   2  11       59.67       49.51      2.16 o 
   0   2  11        8.84        7.86      1.24 o 
   1   2  11       65.53       62.05      2.27 o 
   2   2  11        5.54        7.07      1.61 o 
   3   2  11       28.88       31.11      1.47 o 
   4   2  11       43.72       45.42      1.79 o 
   5   2  11        0.10        0.28      0.78 o 
   6   2  11       42.16       40.90      3.47 o 
   7   2  11        7.24        9.66      1.08 o 
   8   2  11        0.03        0.94      0.97 o 
 -10   3  11        1.09        0.54      1.40 o 
  -9   3  11       34.99       39.05      3.03 o 
  -8   3  11       18.91       19.10      2.06 o 
  -7   3  11       13.28       10.63      1.67 o 
  -6   3  11        7.86        9.53      1.48 o 
  -5   3  11        0.78        2.28      1.11 o 
  -4   3  11       20.26       17.62      2.83 o 
  -3   3  11        0.63        0.92      0.97 o 
  -2   3  11        8.86        7.32      1.11 o 
  -1   3  11        0.19        0.24      0.79 o 
   0   3  11       11.76       12.25      1.07 o 
   1   3  11        2.63        3.23      0.70 o 
   2   3  11       33.94       32.74      1.45 o 
   3   3  11        4.32        3.25      0.77 o 
   4   3  11        6.10        6.29      0.91 o 
   5   3  11        5.31        7.50      1.12 o 
   6   3  11        1.93        1.82      1.16 o 
   7   3  11        7.83        9.46      1.20 o 
   8   3  11        4.90        4.88      1.28 o 
  -9   4  11       30.22       27.98      2.46 o 
  -8   4  11       22.28       20.51      2.09 o 
  -7   4  11       96.00      104.24      3.91 o 
  -6   4  11        4.64        6.36      1.39 o 
  -5   4  11       34.24       35.74      2.28 o 
  -4   4  11       56.13       54.83      6.20 o 
  -3   4  11        0.42        1.66      0.96 o 
  -2   4  11      161.75      157.20      4.21 o 
  -1   4  11      103.20       95.57      5.45 o 
   0   4  11       31.54       24.81      3.13 o 
   1   4  11      130.86      123.68      6.18 o 
   2   4  11        0.99        0.00      1.76 o 
   3   4  11       62.11       53.52      4.03 o 
   4   4  11       15.64       13.30      2.62 o 
   5   4  11        0.12       -1.42      1.59 o 
   6   4  11       21.42       25.36      3.35 o 
   7   4  11       22.54       25.37      1.86 o 
  -8   5  11        0.02       -0.84      1.28 o 
  -7   5  11        0.01       -1.14      1.14 o 
  -6   5  11        0.36        1.20      1.19 o 
  -5   5  11        3.17        3.73      1.20 o 
  -4   5  11        0.03       -0.03      0.97 o 
  -3   5  11        0.58        0.45      0.88 o 
  -2   5  11        0.01       -0.51      1.67 o 
  -1   5  11        6.60        5.76      1.47 o 
   0   5  11       24.65       23.58      2.20 o 
   1   5  11        0.24       -0.54      1.20 o 
   2   5  11       21.91       20.64      3.09 o 
   3   5  11        6.39        7.00      2.36 o 
   4   5  11        3.75        7.81      2.36 o 
   5   5  11        1.96        0.51      1.89 o 
   6   5  11        8.04        9.36      2.57 o 
  -6   6  11       16.18       17.87      1.91 o 
  -5   6  11       10.47       13.76      1.66 o 
  -4   6  11       41.92       38.44      2.25 o 
  -3   6  11        1.66        0.47      1.97 o 
  -2   6  11        6.04        3.86      2.23 o 
  -1   6  11        0.69        1.12      1.97 o 
   0   6  11        6.87        3.39      2.19 o 
   1   6  11        1.09        1.89      1.93 o 
   2   6  11        0.17        0.21      1.93 o 
   3   6  11        5.81        4.29      2.19 o 
   4   6  11        7.09        1.59      2.19 o 
   5   6  11        3.34        2.62      2.32 o 
  -4   7  11        0.79       -0.85      1.01 o 
  -3   7  11        9.82        6.35      2.62 o 
  -2   7  11        0.02        0.56      2.06 o 
  -1   7  11       22.46       26.05      3.65 o 
   0   7  11       16.56       26.18      3.60 o 
   1   7  11        1.56        0.39      2.15 o 
   2   7  11       40.50       46.95      4.76 o 
  -9   0  12        1.88        1.93      1.93 o 
  -8   0  12       20.81       21.37      3.09 o 
  -7   0  12        0.02       -0.64      1.67 o 
  -6   0  12       79.88       82.49      4.85 o 
  -5   0  12       51.52       46.99      3.73 o 
  -4   0  12       12.56       12.70      2.27 o 
  -3   0  12      128.53      116.13      5.45 o 
  -2   0  12       39.16       36.87      3.09 o 
  -1   0  12        6.31        7.34      1.76 o 
   0   0  12       55.33       57.46      3.48 o 
   1   0  12       12.48        8.45      1.76 o 
   2   0  12       17.91       14.68      2.10 o 
   3   0  12       46.65       46.44      3.30 o 
   4   0  12       35.04       31.93      3.00 o 
   5   0  12      198.10      207.33      7.94 o 
   6   0  12        0.41       -0.77      1.76 o 
   7   0  12       49.05       50.04      3.86 o 
  -9   1  12       13.05       13.34      1.94 o 
  -8   1  12        1.08        2.78      1.41 o 
  -7   1  12       30.89       25.43      4.55 o 
  -6   1  12       12.08       13.21      1.89 o 
  -5   1  12       31.08       31.59      2.29 o 
  -4   1  12       38.28       39.17      2.37 o 
  -3   1  12        0.17       -0.91      1.03 o 
  -2   1  12        6.04        5.29      1.18 o 
  -1   1  12        0.01        0.02      0.91 o 
   0   1  12        0.02       -0.29      0.86 o 
   1   1  12        4.32        2.69      0.97 o 
   2   1  12       23.41       25.08      1.77 o 
   3   1  12        3.71        5.85      1.20 o 
   4   1  12       32.84       34.96      5.75 o 
   5   1  12        0.41        0.04      1.09 o 
   6   1  12        8.52        8.08      1.63 o 
   7   1  12        0.01        0.08      1.15 o 
  -8   2  12       49.33       61.53      3.24 o 
  -7   2  12        6.12        7.62      1.59 o 
  -6   2  12        2.44        4.20      1.80 o 
  -5   2  12       16.85       19.17      2.66 o 
  -4   2  12        8.11        8.94      1.45 o 
  -3   2  12       15.09       16.03      1.65 o 
  -2   2  12       19.25       21.05      1.76 o 
  -1   2  12       13.60       14.16      1.48 o 
   0   2  12       35.91       39.38      2.11 o 
   1   2  12        5.36        4.03      1.07 o 
   2   2  12       67.24       72.63      3.63 o 
   3   2  12       11.86        9.41      1.29 o 
   4   2  12       11.36       10.65      1.36 o 
   5   2  12       24.94       26.84      2.38 o 
   6   2  12        7.57        5.29      1.30 o 
  -8   3  12        4.57        4.37      1.55 o 
  -7   3  12       98.52       98.76      3.97 o 
  -6   3  12       39.17       38.02      2.50 o 
  -5   3  12        7.37        8.69      1.56 o 
  -4   3  12       99.24       94.08      3.47 o 
  -3   3  12       12.03        9.33      1.41 o 
  -2   3  12       88.71       92.45      3.25 o 
  -1   3  12       99.67      102.98      3.33 o 
   0   3  12        3.12        2.26      0.99 o 
   1   3  12       62.50       65.04      2.44 o 
   2   3  12       10.91       10.16      2.32 o 
   3   3  12        5.49        5.11      0.99 o 
   4   3  12       20.36       23.79      1.69 o 
   5   3  12        3.47        5.44      1.67 o 
   6   3  12        1.57        3.05      1.97 o 
  -7   4  12       19.08       20.61      2.08 o 
  -6   4  12        0.21        1.03      1.31 o 
  -5   4  12       28.43       30.26      4.63 o 
  -4   4  12       16.73       18.71      1.80 o 
  -3   4  12        1.09       -0.43      0.98 o 
  -2   4  12        1.68        1.36      0.98 o 
  -1   4  12        1.30        2.10      1.93 o 
   0   4  12        0.64        2.45      1.85 o 
   1   4  12        0.13        0.39      1.72 o 
   2   4  12        0.42       -0.39      1.63 o 
   3   4  12        1.41        2.40      1.93 o 
   4   4  12        4.33        7.72      2.27 o 
   5   4  12        0.05        0.64      1.93 o 
  -5   5  12        0.82        2.36      1.26 o 
  -4   5  12       33.29       33.24      3.18 o 
  -3   5  12        7.54        4.82      1.21 o 
  -2   5  12       17.99       18.58      3.13 o 
  -1   5  12        2.73        3.05      2.15 o 
   0   5  12       26.05       23.56      3.43 o 
   1   5  12       39.67       46.44      4.21 o 
   2   5  12        1.17       -0.21      1.97 o 
   3   5  12       20.23       18.20      3.13 o 
  -2   6  12        1.06        2.92      2.32 o 
  -1   6  12       23.40       20.94      3.35 o 
   0   6  12       31.60       37.51      4.25 o 
  -6   1  13       11.64        9.16      1.70 o 
  -5   1  13       45.32       50.60      3.50 o 
  -4   1  13        0.53        0.51      1.18 o 
  -3   1  13       30.23       35.46      3.58 o 
  -2   1  13       18.38       19.65      1.86 o 
  -1   1  13        5.38        7.08      1.34 o 
   0   1  13       55.49       53.43      2.58 o 
   1   1  13        9.60        8.79      1.41 o 
   2   1  13       51.13       50.21      2.54 o 
   3   1  13       96.68      103.53      3.69 o 
   4   1  13        0.31       -1.24      1.24 o 
  -6   2  13       21.21       17.14      1.99 o 
  -5   2  13        0.64        1.24      1.33 o 
  -4   2  13       48.35       46.62      2.65 o 
  -3   2  13        0.46       -0.51      1.13 o 
  -2   2  13       34.65       35.71      2.31 o 
  -1   2  13       32.33       38.69      2.31 o 
   0   2  13        1.39        1.69      1.09 o 
   1   2  13        2.63        3.56      1.15 o 
   2   2  13        6.17        7.41      1.50 o 
   3   2  13        0.02        1.47      1.16 o 
   4   2  13        3.04        6.50      1.35 o 
  -5   3  13        0.16        0.00      1.27 o 
  -4   3  13        8.62        9.11      1.56 o 
  -3   3  13        2.14       -0.16      1.11 o 
  -2   3  13        0.89        0.20      1.03 o 
  -1   3  13        0.21        0.16      1.05 o 
   0   3  13        6.13        7.11      1.72 o 
   1   3  13        0.00       -0.69      1.70 o 
   2   3  13       13.77       14.55      2.79 o 
   3   3  13        2.50       -1.50      1.76 o 
  -3   4  13        7.08        6.48      1.54 o 
  -2   4  13        7.80        8.98      1.41 o 
  -1   4  13       17.09       19.74      3.13 o 
   0   4  13        0.73       -0.90      1.89 o 
   1   4  13       43.08       37.42      4.08 o 
                                                 
